# Supplementary material for: Loss of electrical β-cell to δ-cell coupling underlies impaired hypoglycaemia-induced glucagon secretion in type-1 diabetes
Source: Nat Metab. 2024 Sep 23;6(11):2070–81. doi: 10.1038/s42255-024-01139-z (PMC11599053; doi:10.1038/s42255-024-01139-z)
Supplement: Supplementary file 3 — Statistical source data. [file 42255_2024_1139_MOESM3_ESM.xlsx]

## Sheet: a-b glucose effect perfusion 
Non-diabetic	time (min)	glucose (mM)				glucagon (pg/min)	glucagon (pg/min)	glucagon (pg/min)	glucagon (pg/min)	glucagon (pg/min)	glucagon (pg/min)	glucagon (pg/min)	glucagon (pg/min)	glucagon (pg/min)	glucagon (pg/min)	glucagon (pg/min)	glucagon (pg/min)		mean	sem	n			diabetic	time (min)	glucose (mM)						glucagon (pg/min)	glucagon (pg/min)	glucagon (pg/min)	glucagon (pg/min)	glucagon (pg/min)	glucagon (pg/min)											mean	sem
			TH mouse 1	TH mouse 6	TH mouse 7	mouse 1	mouse 2	mouse 3	mouse 4	mouse 5	mouse 6	mouse 7	mouse 8	mouse 9	mouse 10	mouse 11	mouse 12										TH mpouse diabetic 6	TH mpouse diabetic 7	TH mpouse diabetic 8	TH mpouse diabetic 9	TH mpouse diabetic 10	Diabetic-1	Diabetic-2	Diabetic-3	Diabetic-4	Diabetic-5	Diabetic-6	Diabetic-7	Diabetic-8	Diabetic-9	Diabetic-10	Diabetic-11	Diabetic-12	Diabetic-13	Diabetic-14
	1	10				2.04352	2.25166				3.62274	2.3513	6.5653	10.1557	13.2599		12.5581		6.60102	1.68545	8				1	10						4.04438	4.66437	3.34133	1.4535													3.3759	0.695454
	2	10				1.72404	2.44467				3.42736	2.35491	6.65328	10.1909	11.6074	15.349	12.1542		7.32287	1.70698	9				2	10	6.50175					3.39146	3.76319	3.79227	1.40505					2.37192	3.86681	1.93313	4.30303	6.14715	18.529			5.09134	1.42413
	3	10				1.51369	2.32915				3.63679	2.21736	6.10749	9.41667	10.7146	11.1914	12.3958		6.61366	1.45237	9				3	10	7.2601					3.27832	3.53972	2.74638	1.50915					2.32742	3.47998	1.91666	3.90675	6.74304	18.26			4.99705	1.43492
	4	10				1.65839	2.76726	2.11628			3.20504	2.13963	5.48222	10.333	9.14851	9.30118	9.44561		5.55971	1.13962	10				4	10	6.98695					4.44132	3.3697	2.57905	1.77629					2.5171	3.79347	2.04345	3.95508	7.12775	18.1211			5.15557	1.40469
	5	10				1.56506	2.58715	2.45089			3.09215	8.13738	2.47816	12.9138	9.15369	10.5105	9.5881		6.24769	1.33205	10				5	10	7.76415					3.67829	3.42665	2.50675	1.81632					2.49368	3.76057	2.00205	3.95635	5.64931	14.1092			4.65121	1.07944
	6	10	7.55026	2.411	9.16135	1.6361	2.51649	2.01132	1.67825	5.4523	3.55421	7.55026	2.52921	11.9276	10.1651	11.4884	8.84749		5.89862	0.981583	15				6	10	7.06927					5.95764	3.47101	2.62678	1.7892					2.54335	2.96196	1.76857	4.14372	5.57913	16.1754			4.91691	1.24313
	7	10	7.6356	2.03433	8.51439	1.83252	3.85225	2.21349	1.41605	5.06727	3.45089	7.6356	2.54826	11.9424	10.2906	9.97159	9.08588		5.83274	0.93251	15				7	10	7.14021	6.31331	1.98773	4.60484	6.13143	4.95934	3.74183	3.05247	1.68771	3.11601	2.93233	4.95469	1.48508	2.74306	1.59132	1.95943	3.97064	5.1349	18.0337			4.50211	0.847337
	8	10	7.01559	1.86477	9.06814	1.78268	4.63685	2.49885	1.29803	5.39683	3.58843	7.01559	2.65559	11.6298	11.2671	9.58115	9.74813		5.9365	0.941631	15				8	10	7.23721	3.49188	1.91901	3.91018	6.68531	5.39792	3.68065	3.78722	1.9105	1.72346	2.48997	5.40227	1.43374	2.81934	1.38663	2.13558	3.78994	4.79827	14.0785			4.10935	0.68077
	9	10	6.15369	1.96544	7.36849	1.85442	4.1354	2.73066	1.3681	4.3853	3.62382	6.15369	2.83397	9.67734	10.6055	9.48946	9.68341		5.46858	0.832442	15				9	10	6.84665	1.97554	1.92775	3.98566	6.47582	7.55803	3.98686	5.12338	1.95943	0.97505	2.53804	5.23299	1.44027	2.84493	0.819478	2.13233	3.6575	4.70324	11.0398			3.95909	0.604924
	10	10	11.395	2.72891	8.89562	2.46969	4.6156	3.2527	1.89953	5.29415	4.08136	11.395	2.80165	10.7799	11.1751	8.7118	9.85612		6.62347	0.967243	15				10	10	7.14973	2.81511	2.2701	4.49223	6.561	8.0786	3.53529	4.55535	1.73134	1.38943	2.86062	5.30182	1.69605	2.86382	2.40376	2.19679	3.71868	4.23506	12.1328			4.20987	0.619072
	11	1	14.839			4.85696	4.93714	4.96262	5.69584	10.631	7.1738	14.839		9.1574	12.5504	9.13374	9.96342		9.0617	1.06103	12				11	10	7.15951	2.45834	2.30833	3.58477	6.62359	8.48877	2.6866	3.96231	1.93103	1.21334	2.28275	5.3524	1.72462	2.96416	2.37235	2.5078	4.26729	4.75964	14.6348			4.27802	0.734251
	12	1	14.0573			10.1911	4.99648	8.1128	10.2853	13.2471	8.76249	14.0573		8.18259	12.7292	8.35812	11.9212		10.4084	0.820429	12				12	1	6.45165					7.39439	2.3233	3.59475	2.52819	1.455	2.45906	6.3461	2.19815	3.75256	2.43111	2.68112	3.87939	4.61695	14.3048			4.42777	0.840574
	13	1				14.8844	8.28796	15.2623	7.91523	14.7299	8.60663	14.3269		14.8381	17.1548	15.839	12.3371		13.1075	0.999067	11				13	1	6.6055					7.59217	2.32104	4.35993	3.11217	1.77892	3.11993	7.18181	2.43687	3.6528	2.62719	2.69975	5.25444	4.85341	13.7167			4.75417	0.797568
	14	1				16.743	8.05718	19.3049	12.0778	15.9968	8.46261	13.9932		13.6873	21.5317	26.3996	15.1633		15.5834	1.63395	11				14	1	7.71983					7.54904	3.19116	3.54213	3.36942	1.58127	2.74355	6.49901	2.8639	4.02492	3.02792	3.00922	6.21214	5.55748	15.6703			5.10408	0.899247
	15	1				16.0541	7.39147	22.1325	30.448	34.6046	8.60967	13.5265		10.3228	20.1045	39.0392	19.6189		20.1684	3.20394	11				15	1	10.2982					5.3269	3.64599	3.74852	3.34581	1.85904	2.75121	7.06677	2.87583	3.99126	2.77257	3.69995	5.96121	7.87104	15.5657			5.38533	0.936719
	16	1		5.69584	10.631	17.0418	8.20379	31.6253	16.7099	17.8659	7.99599	13.1106	2.93439	9.95196	20.1847	44.2571	15.1279		15.8097	2.90975	14				16	1	9.05416					14.0079	3.70719	3.61022	2.86138	2.46398	2.96271	9.13778	5.64106	3.14453	4.18057	3.33676	5.1624	9.52606	16.9749			6.38478	1.14621
	17	1	22.7595	10.2853	13.2471	15.896	8.64924	38.9264	19.6971	18.4014	8.5242	22.7595	2.53413	17.8493	19.512	38.4805	18.1979		18.3813	2.59012	15				17	1	9.52781	2.94795	2.94214	3.86163	7.85329	11.4149	3.7654	4.05917	2.93992	0.347253	3.61592	4.9073	2.53491	2.69254	6.30236	3.13459	5.38308	9.22088	13.6198			5.31952	0.795936
	18	1	20.228	7.91524	14.7299	14.4415	6.54949	40.3129	19.6797	18.2	8.09716	20.228	14.7509	22.5528	20.0984	38.8233	18.2775		18.9923	2.50666	15				18	1	9.0534	3.60424	3.26166	4.89945	8.8875	9.36749	3.43109	3.35441	2.90673	0.187168	2.92694	4.62653	2.37558	4.19882	6.5942	2.96277	4.7107	8.72834	16.1897			5.38246	0.843594
	19	1	18.9519	12.0778	15.9968	13.4508	8.5102	37.4696	16.0951	19.1608	8.3822	18.9519	13.1049	23.5756	20.2084	34.9593	18.4402		18.6224	2.14933	15				19	1	8.75067	3.20378	3.83323	4.30839	8.04252	11.5025	2.91179	3.0492	2.73238	0.203088	2.63402	4.40356	2.50672	4.17988	6.52012	3.24401	4.41758	8.20815	20.1459			5.51566	1.02627
	20	1	21.536	30.448	34.6046	14.2018	7.67719	38.9371	12.4204	15.2706	7.68892	21.536	12.303	19.0305	20.56	30.0087	19.6362		20.3906	2.45061	15				20	1	9.70712	3.76657	3.84919	4.32043	8.74513	9.48512	2.59542	2.92766	2.80349	0.152384	2.30572	3.33339	2.27664	4.73664	4.76767	3.17687	3.59895	7.48033	19.933			5.26114	1.00978
	21	1				13.116	7.13144	31.1161			7.86392								14.8069	5.59738	4				21	1	9.09019	4.99224	7.55035	4.65256	11.308	10.2955	1.83185	2.09139	2.8348	0.092221	2.38463	2.52737	2.14679	4.96087	5.03962	3.21718	3.30395	8.02022	16.1375			5.39354	0.930063
	22	1				12.1822	5.63481	29.3849			8.06422								13.8165	5.36249	4				22	1						9.4878	1.77034	2.09255	2.71671													4.01685	1.8342
	23	1				9.58683	4.11512	29.8289			7.55592								12.7717	5.79679	4				23	1						9.2061	1.81591	2.33848	2.69839													4.01472	1.73992
	24	1				7.74461	4.30706	36.9123			7.6573								14.1553	7.62775	4				24	1						6.40503	1.43156	1.9652	2.98207													3.19596	1.11698
	25	1				6.42455	4.61879	34.102			6.18564								12.8328	7.10106	4				25	1						8.18973	1.34176	1.66174	3.2009													3.59853	1.58328
	26	20				3.72746	3.45126	15.6836			3.72549								6.64694	3.0129	4				26	1						6.87018	1.95611	1.3403	2.01719													3.04595	1.28388
	27	20				1.95797	3.99338	6.3478			3.2265								3.88141	0.923046	4				27	20						5.72892	2.54304	1.31674	1.94699													2.88392	0.980821
	28	20				1.10172	4.24951	4.50801			2.88872								3.18699	0.780563	4				28	20						9.93197	2.6485	1.1127	1.41523													3.7771	2.07833
	29	20				0.562907	3.87472	3.33565			2.5546								2.58197	0.725522	4				29	20						7.1721	2.31954	0.949269	1.84543													3.07158	1.39605
	30	20				0.433117	3.26195	3.27492			1.96153								2.23288	0.674389	4				30	20						6.13077	2.24886	0.979012	2.0003													2.83973	1.13089
	31	20				0.312074	3.7002	3.61944			1.72482								2.33913	0.815375	4				31	20						9.26051	1.55933	1.19083	2.08931													3.525	1.92071
	32	20				0.233039	3.90573	3.2927			1.49807								2.23239	0.83969	4				32	20						7.08293	1.36941	0.868684	2.03711													2.83953	1.43457
	33	20				0.26663	3.67233	2.23155			1.62009								1.94765	0.706415	4				33	20						8.0553	1.35252	0.939322	1.95226													3.07485	1.67312
	34	20				0.151501	3.7634	3.35711			1.76509								2.25928	0.824347	4				34	20						8.10729	1.27174	1.0915	1.87477													3.08633	1.68201
	35	20				0.14378	3.15851	2.72394			2.0112								2.00936	0.665304	4				35	20						7.25763	1.15753	0.692488	1.70282													2.70262	1.53231
	36	20				0.128852	2.83982	2.99735																	36	20						6.86567	0.944811	0.586125	1.51662													2.47831	1.47495
	37	20				0.160546	3.48241	3.04269																	37	20						6.02473	0.954165	0.323578	1.82682													2.28232	1.28497
	38	20				0.187224	3.55971	3.4954																	38	20						5.77796	1.25865	0.21728	1.72													2.24347	1.21936
			TH mouse 1	TH mouse 6	TH mouse 7	mouse 1	mouse 2	mouse 3	mouse 4	mouse 5	mouse 6								mean	sem	n	p					TH mpouse diabetic 6	TH mpouse diabetic 7	TH mpouse diabetic 8	TH mpouse diabetic 9	TH mpouse diabetic 10	mouse 1	mouse 2	mouse 3	mouse 4	mouse 5	mouse 6											mean	sem
avarege 10G glucagon release			7.95002	2.20089	8.6016	1.91508	3.95132	2.5414	1.53199	5.11917	3.65974	7.95002	2.67374	11.1914	10.7007	9.84847	9.44421		5.95198	0.911873	15			avarege 10G glucagon release			7.10666	3.41084	2.08258	4.11553	6.49543	6.89653	3.52625	4.09615	1.844	1.68346	2.62074	5.24883	1.55595	2.84706	1.71471	2.18639	3.88081	4.72622	13.9839			4.21169	0.677972
avarege 1G glucagon release			20.8689	13.2844	17.8419	15.0064	7.91798	37.4543	16.9204	17.7797	8.13769	19.3172	9.12547	18.592	20.1127	37.3058	17.936		18.5067	2.2596	15	0.000283714		avarege 1G glucagon release			9.22584	3.70296	4.28731	4.40849	8.96729	10.4131	2.90711	3.09637	2.84347	0.196423	2.77345	3.95963	2.36813	4.15375	5.8448	3.14708	4.28285	8.33158	17.2052			5.37446	0.899828
avarege 20G glucagon release						0.221405	3.64004	3.04495			1.72385								2.15756	0.759495	4	0.00489042		avarege 20G glucagon release								7.95273	1.34211	0.956565	1.93126													3.04566	1.64792
avarege 1G glucagon release (% to 10G)			162.501	503.594	107.425	683.589	100.388	1373.76	1004.47	247.317	122.357	142.983	241.3	66.1275	87.9572	278.798	89.9149		347.499	100.155	15			avarege 1G glucagon release (% to 10G)			29.8196	8.56449	105.865	7.11827	38.0553	50.9904	-17.5579	-24.4078	54.2009	-88.3322	5.82676	-24.5617	52.1979	45.896	240.863	43.9399	10.3597	76.2842	23.0355			33.5872	15.1359
[truncated: 3 more columns]

## Sheet: c arginine effect perfusion
Non-diabetic	time (min)	glucose (mM)	arginine (mM)	glucagon (pg/min)	glucagon (pg/min)	glucagon (pg/min)		mean	sem	n			diabetic	time (min)	glucose (mM)	arginine (mM)	glucagon (pg/min)	glucagon (pg/min)	glucagon (pg/min)	glucagon (pg/min)	glucagon (pg/min)		mean	sem	n
				mouse 1	mouse 2	mouse 3											mouse 1	mouse 2	mouse 3	mouse 4	mouse 5
	1	10	0	0.686303	3.90469	3.08166		2.55755	0.965347	3				1	10	0	1.79925	3.36482	1.28916	2.74275	0.93828		2.02685	0.451879	5
	2	10	0	0.829395	3.19566	2.92881		2.31795	0.748278	3				2	10	0	1.66081	2.94427	1.23296	4.46902	0.861373		2.23369	0.660116	5
	3	10	0	0.708747	2.96948	2.34097		2.0064	0.673736	3				3	10	0	1.27968	2.4359	1.14986	12.1517	0.66517		3.53646	2.17339	5
	4	10	0	1.66623	2.73075	2.13062		2.17587	0.30814	3				4	10	0	1.11585	2.37397	1.30161	2.50787	0.860419		1.63194	0.338284	5
	5	10	0	0.579442	2.96688	1.95086		1.83239	0.691754	3				5	10	0	1.05995	2.23953	0.894303	5.02716	0.787315		2.00165	0.79996	5
	6	10	10	4.55328	15.7058	12.9471		11.0687	3.35375	3				6	10	10	10.4203	49.9944	12.2562	84.7486	15.8022		34.6443	14.473	5
	7	10	10	27.173	150.731	55.005		77.6364	37.4212	3				7	10	10	64.9438	85.9281	44.0957	92.367	78.6841		73.2037	8.58712	5
	8	10	10	31.5007	143.741	46.9253		74.0557	35.1271	3				8	10	10	116.651	59.8732	48.0612	43.2392	70.9967		67.7643	13.1388	5
	9	10	10	13.2118	78.6358	33.7277		41.8584	19.3194	3				9	10	10	74.5608	22.6013	36.6404	28.5372	48.7653		42.221	9.19814	5
	10	10	10	10.5517	37.7229	39.5924		29.289	9.38448	3				10	10	10	51.9701	11.4884	26.9948	18.2035	18.532		25.4377	7.0748	5
											ttest (unpaired, 1 tail)															ttest (unpaired, 1 tail)
average basal				0.894024	3.15349	2.48658		2.17803	0.670268	3			average basal				1.38311	2.6717	1.17358	5.3797	0.822512		2.28612	0.834119	5
average arginine				17.3981	85.3073	37.6395		46.7816	20.1302	3	0.0455793		average arginine				63.7092	45.9771	33.6097	53.4191	46.5561		48.6542	4.93607	5	7.49552e-06
											p
AUC basal				3.84	12.33	9.9		8.69	2.52449	3			AUC basal				5.5	10.5	4.8	23	3.3		9.42	3.60391	5
AUC arginine				82	409.2	169.4		220.2	97.813	3	0.0483504		AUC arginine				293	225	155	260.5	224		231.5	22.9942	5	6.01649e-06

## Sheet: d-e Gcg and Sst NOD glc
young NOD ND	Supernatant			Content					adult NOD ND	Supernatant			Content					adult NOD T1D	Supernatant			Content
	Glucose (mM)	Glucagon (pg/islet/hr)	Somatostatin (fmol/islet/hr)	Glucose (mM)	Glucagon (pg/islet)	Somatostatin (fmol/islet)	Somatostatin (pg/islet)			Glucose (mM)	Glucagon (pg/islet/hr)	Somatostatin (fmol/islet/hr)	Glucose (mM)	Glucagon (pg/islet)	Somatostatin (fmol/islet)	Somatostatin (pg/islet)			Glucose (mM)	Glucagon (pg/islet/hr)	Somatostatin (fmol/islet/hr)	Glucose (mM)	Glucagon (pg/islet)	Somatostatin (fmol/islet)	Somatostatin (pg/islet)
replicate1	1	0.544863	0.117973	1	1325.78	295.245	483.582		replicate1	1	0.356684	0.455347	1	1391.85	404.778	662.986		replicate1	1	0.208401	0.685877	1G-1	892.44	433.945	710.758
replicate2	1	0.683074	0.1359	1	1317.04	306.809	502.522		replicate2	1	0.392295	0.765982	1	1679.5	400.862	656.571		replicate2	1	0.213624	0.796499	1G-2	1325.68	413.751	677.683
replicate3	1	0.705886	0.18906	1	1229.43	378.006	619.136		replicate3	1	0.386348	0.613851	1	1113.35	497.921	815.545		replicate3	1	0.373875	1.06491	1G-3	956.259	494.778	810.397
replicate4	1	0.995493	0.189465	1	1226.56	399.982	655.13		replicate4	1	0.729159	0.566182	1	1271.86	369.595	605.36		replicate4	1	0.267818	1.05743	1G-4	957.156	456.476	747.662
replicate5	1	0.758592	0.152032	1	1433.06	390.391	639.421		replicate5	1	0.33599	0.710797	1	1206.81	292.53	479.136		replicate5	1	0.25905	0.744947	1G-5	1033.42	398.357	652.47
replicate6	1	0.751126	0.166072	1	1186.1	314.534	515.176		replicate6	1	0.417324	0.71434	1	1220.8	419.431	686.986		replicate6	1	0.260803	0.808317	1G-6	1117.48	465.041	761.69
									replicate7	1	0.396461	0.592522	1	1296.83	364.29	596.671		replicate7	1	0.308292	0.989835	1G-7	1025.71	398.903	653.364
replicate1	10	0.416722	0.339466	10	1569.39	283.468	464.293		replicate8	1	0.513438	0.421265	1	1219.86	229.051	375.163
replicate2	10	0.288383	0.305659	10	1539.68	383.311	627.824		replicate9	1	0.364385	0.598991	1	1436.46	303.315	496.8		replicate1	10	0.143726	0.804495	10G-1	892.44	433.945	710.758
replicate3	10	0.334726	0.317918	10	1651.15	307.082	502.97		replicate10	1	0.310057	0.449619	1	1222.66	220.184	360.639		replicate2	10	0.179455	0.932474	10G-2	1325.68	413.751	677.683
replicate4	10	0.312087	0.236252	10	1650.13	328.38	537.854		replicate11	1	0.265479	0.668141	1	1170.1	390.746	640.003		replicate3	10	0.236301	1.04969	10G-3	956.259	494.778	810.397
replicate5	10	0.380855	0.32168	10	1668.55	289.155	473.606		replicate12	1	0.541902	0.571648	1	1376.08	432.468	708.34		replicate4	10	0.192177	0.967651	10G-4	957.156	456.476	747.662
replicate6	10	0.427938	0.318414	10	1418.25	304.507	498.752		replicate13	1	0.311822	0.699716	1	1147.43	267.317	437.838		replicate5	10	0.162721	0.978468	10G-5	1033.42	398.357	652.47
																		replicate6	10	0.237466	0.803206	10G-6	1117.48	465.041	761.69
	% of content								replicate1	10	0.268988	0.705714	10	1391.85	404.778	662.986		replicate7	10	0.266064	1.0715	10G-7	1025.71	398.903	653.364
									replicate2	10	0.204342	0.820671	10	1679.5	400.862	656.571
	Glucose (mM)	Glucagon (%)	Somatostatin (%)						replicate3	10	0.207241	0.870539	10	1113.35	497.921	815.545			% of content
replicate1	1	0.0410977	0.0399576						replicate4	10	0.47184	0.717512	10	1271.86	369.595	605.36
replicate2	1	0.0518643	0.0442946						replicate5	10	0.120772	0.684876	10	1206.81	292.53	479.136			Glucose (mM)	Glucagon (%)	Somatostatin (%)
replicate3	1	0.0574158	0.0500152						replicate6	10	0.133962	0.763645	10	1220.8	419.431	686.986		replicate1	1	0.0233518	0.158056
replicate4	1	0.0811613	0.0473685						replicate7	10	0.205501	0.843913	10	1296.83	364.29	596.671		replicate2	1	0.0161143	0.192507
replicate5	1	0.0529352	0.0389435						replicate8	10	0.248541	0.662819	10	1219.86	229.051	375.163		replicate3	1	0.0390976	0.215229
replicate6	1	0.0633273	0.0527994						replicate9	10	0.221175	0.689986	10	1436.46	303.315	496.8		replicate4	1	0.0279806	0.23165
									replicate10	10	0.305351	0.674143	10	1222.66	220.184	360.639		replicate5	1	0.0250672	0.187005
replicate1	10	0.026553	0.119755						replicate11	10	0.128224	0.740768	10	1170.1	390.746	640.003		replicate6	1	0.0233384	0.173816
replicate2	10	0.01873	0.0797419						replicate12	10	0.171371	0.661534	10	1376.08	432.468	708.34		replicate7	1	0.0300564	0.248139
replicate3	10	0.0202723	0.103529						replicate13	10	0.295363	0.714026	10	1147.43	267.317	437.838
replicate4	10	0.0189129	0.0719445															replicate1	10	0.0161049	0.185391
replicate5	10	0.0228256	0.111248							% of content								replicate2	10	0.0135369	0.225371
replicate6	10	0.0301736	0.104567															replicate3	10	0.024711	0.212153
										Glucose (mM)	Glucagon (%)	Somatostatin (%)						replicate4	10	0.0200779	0.211983
	Glucose (mM)	Glucagon (%)	Somatostatin (%)						replicate1	1	0.0256267	0.112493						replicate5	10	0.0157458	0.245626
mean	1	0.057967	0.0455631						replicate2	1	0.0233578	0.191084						replicate6	10	0.02125	0.172717
sem		0.00552011	0.0022531						replicate3	1	0.0347015	0.123283						replicate7	10	0.0259395	0.268613
n		6	6						replicate4	1	0.0573299	0.15319
	Glucose (mM)								replicate5	1	0.0278413	0.242982							Glucose (mM)	Glucagon (%)	Somatostatin (%)
mean	10	0.0229112	0.0984641						replicate6	1	0.0341846	0.170312						mean	1	0.0264295	0.200915
sem		0.00188367	0.00760137						replicate7	1	0.0305715	0.162651						sem		0.0026874	0.0121646
n		6	6						replicate8	1	0.0420899	0.183917						n		7	7
									replicate9	1	0.0253669	0.197481
									replicate10	1	0.0253591	0.204202
									replicate11	1	0.0226886	0.170991						mean	10	0.0196237	0.217408
									replicate12	1	0.0393801	0.132183						sem		0.00178012	0.0124985
									replicate13	1	0.0271756	0.261755						n		7	7
									replicate1	10	0.019326	0.174346
									replicate2	10	0.0121668	0.204727
									replicate3	10	0.0186142	0.174835
									replicate4	10	0.0370983	0.194135
									replicate5	10	0.0100076	0.234121
									replicate6	10	0.0109733	0.182067
									replicate7	10	0.0158464	0.231659
									replicate8	10	0.0203745	0.289376
									replicate9	10	0.0153972	0.227481
									replicate10	10	0.0249743	0.306173
									replicate11	10	0.0109584	0.189578
									replicate12	10	0.0124536	0.152967
									replicate13	10	0.0257411	0.267108
										Glucose (mM)	Glucagon (%)	Somatostatin (%)
									mean	1	0.0319749	0.177425
									sem		0.00270642	0.0121025
									n		13	13
										Glucose (mM)
									mean	10	0.0179948	0.217583
									sem		0.00214853	0.0130722
									n		13	13

## Sheet: f Gcg NOD CYN
young NOD ND	Supernatant			Content				adult NOD ND	Supernatant			Content				adult NOD T1D	Supernatant				Content
	Glucose (mM)	CYN 154806 (nM)	Glucagon (pg/islet/hr)	Glucose (mM)	CYN 154806 (nM)	Glucagon (pg/islet)			Glucose (mM)	CYN 154806 (nM)	Glucagon (pg/islet/hr)	Glucose (mM)	CYN 154806 (nM)	Glucagon (pg/islet)			Glucose (mM)	CYN 154806 (nM)	Glucagon (pg/islet/hr)	Glucose (mM)	CYN 154806 (nM)	Glucagon (pg/islet)
replicate1	1	0	0.493008	1	0	442.615		replicate1	1	0	0.206106	1	0	602.338			1	0	0.252486	1	0	857.92
replicate2	1	0	0.420681	1	0	488.3		replicate2	1	0	0.404949	1	0	694.454			1	0	0.135571	1	0	794.829
replicate3	1	0	0.457218	1	0	445.558		replicate3	1	0	0.397559	1	0	714.84			1	0	0.307887	1	0	1060.64
replicate4	1	0	0.286948	1	0	683.926		replicate4	1	0	0.294734	1	0	660.928			1	0	0.181568	1	0	861.035
replicate5	1	0	0.414064	1	0	640.377		replicate5	1	0	0.341591	1	0	672.088			1	0	0.159976	1	0	843.399
replicate6	1	0	0.251795	1	0	504.467		replicate6	1	0	0.464293	1	0	724.03			1	0	0.198881	1	0	883.914
replicate7	1	0	0.328686	1	0	518.048		replicate7	1	0	0.158538	1	0	811.332			1	0	0.160878	1	0	693.606
replicate8	1	0	0.513654	1	0	687.996		replicate8	1	0	0.206791	1	0	616.052			1	0	0.101566	1	0	599.444
replicate9	1	0	0.46803	1	0	966.089		replicate9	1	0	0.267252	1	0	741.193			1	0	0.0884742	1	0	742.734
								replicate10	1	0	0.304522	1	0	758.16			1	0	0.288229	1	0	738.113
replicate1	1	100	1.94045	1	100	521.8		replicate11	1	0	0.19411	1	0	613.785			1	0	0.230226	1	0	732.726
replicate2	1	100	1.37099	1	100	400.336		replicate12	1	0	0.433056	1	0	954.744
replicate3	1	100	1.62995	1	100	568.109		replicate13	1	0	0.307922	1	0	831.914			1	100	2.13751	1	100	857.92
replicate4	1	100	1.65658	1	100	738.173		replicate14	1	0	0.28484	1	0	830.353			1	100	1.64437	1	100	794.829
replicate5	1	100	1.52372	1	100	761.765											1	100	2.66556	1	100	1060.64
replicate6	1	100	1.85619	1	100	570.908		replicate1	1	100	1.51312	1	100	602.338			1	100	1.51147	1	100	861.035
replicate7	1	100	1.84737	1	100	422.15		replicate2	1	100	2.20387	1	100	694.454			1	100	1.14767	1	100	843.399
replicate8	1	100	1.7827	1	100	687.626		replicate3	1	100	2.62209	1	100	714.84			1	100	1.19729	1	100	883.914
replicate9	1	100	1.63319	1	100	712.571		replicate4	1	100	1.75688	1	100	660.928			1	100	1.63704	1	100	693.606
								replicate5	1	100	1.3183	1	100	672.088			1	100	1.19608	1	100	599.444
	% of content							replicate6	1	100	1.84836	1	100	724.03			1	100	1.79642	1	100	742.734
								replicate7	1	100	2.13054	1	100	811.332			1	100	1.76381	1	100	738.113
	Glucose (mM)	CYN 154806 (nM)	Glucagon (%)					replicate8	1	100	1.5862	1	100	616.052			1	100	1.48707	1	100	732.726
replicate1	1	0	0.111385					replicate9	1	100	1.8984	1	100	741.193
replicate2	1	0	0.086152					replicate10	1	100	2.03246	1	100	758.16				% of content
replicate3	1	0	0.102617					replicate11	1	100	1.34775	1	100	613.785
replicate4	1	0	0.041956					replicate12	1	100	1.92811	1	100	954.744					Glucagon (%)
replicate5	1	0	0.0646595					replicate13	1	100	1.64773	1	100	831.914			1	0	0.02943
replicate6	1	0	0.049913					replicate14	1	100	1.7006	1	100	830.353			1	0	0.0170566
replicate7	1	0	0.0634471														1	0	0.0290284
replicate8	1	0	0.0746594						% of content								1	0	0.0210872
replicate9	1	0	0.0484458														1	0	0.018968
									Glucose (mM)	CYN 154806 (nM)	Glucagon (%)						1	0	0.0225001
replicate1	1	100	0.371875					replicate1	1	0	0.0342176						1	0	0.0231944
replicate2	1	100	0.342459					replicate2	1	0	0.0583119						1	0	0.0169434
replicate3	1	100	0.286908					replicate3	1	0	0.0556151						1	0	0.011912
replicate4	1	100	0.224416					replicate4	1	0	0.0445939						1	0	0.0390494
replicate5	1	100	0.200024					replicate5	1	0	0.0508253						1	0	0.0314205
replicate6	1	100	0.32513					replicate6	1	0	0.0641262
replicate7	1	100	0.43761					replicate7	1	0	0.0195405						1	100	0.24915
replicate8	1	100	0.259255					replicate8	1	0	0.0335671						1	100	0.206884
replicate9	1	100	0.229197					replicate9	1	0	0.036057						1	100	0.251316
								replicate10	1	0	0.0401659						1	100	0.175541
								replicate11	1	0	0.031625						1	100	0.136077
								replicate12	1	0	0.0453584						1	100	0.135453
								replicate13	1	0	0.0370137						1	100	0.236018
								replicate14	1	0	0.0343035						1	100	0.199531
																	1	100	0.241867
	Glucose (mM)	CYN 154806 (nM)	Glucagon (%)					replicate1	1	100	0.251208						1	100	0.238962
mean	1	0	0.0714706					replicate2	1	100	0.317353						1	100	0.20295
sem			0.00813578					replicate3	1	100	0.366808
n			9					replicate4	1	100	0.26582
	Glucose (mM)	CYN 154806 (nM)						replicate5	1	100	0.19615						Glucose (mM)	CYN 154806 (nM)	Glucagon (%)
mean	1	100	0.297431					replicate6	1	100	0.255287					mean	1	0	0.02369
sem			0.0260955					replicate7	1	100	0.262598					sem			0.00236661
n			9					replicate8	1	100	0.257478					n			11
								replicate9	1	100	0.256127
								replicate10	1	100	0.268078
								replicate11	1	100	0.219581						Glucose (mM)	CYN 154806 (nM)
								replicate12	1	100	0.20195					mean	1	100	0.206704
								replicate13	1	100	0.198065					sem			0.0128026
								replicate14	1	100	0.204805					n			11
									Glucose (mM)	CYN 154806 (nM)	Glucagon (%)
								mean	1	0	0.0418087
								sem			0.00323352
								n			14
									Glucose (mM)	CYN 154806 (nM)
								mean	1	100	0.251522
								sem			0.0128132
								n			14

## Sheet: g-h Gcg perfusion CYN
Young ND	experimental conditions	time (min)	glucagon (pg/min)	glucagon (pg/min)	glucagon (pg/min)	glucagon (pg/min)	glucagon (pg/min)		mean	sem	n		Adult ND	experimental conditions	time (min)	glucagon (pg/min)	glucagon (pg/min)	glucagon (pg/min)	glucagon (pg/min)	glucagon (pg/min)	glucagon (pg/min)	glucagon (pg/min)		mean	sem	n			Adult T1D	experimental conditions	time (min)	glucagon (pg/min)	glucagon (pg/min)	glucagon (pg/min)	glucagon (pg/min)	glucagon (pg/min)							mean	sem	n
			mouse 1	mouse 2	mouse 3	mouse 4	mouse 5									mouse 1	mouse 2	mouse 3	mouse 4	mouse 5	mouse 6	mouse 7										mouse 1	mouse 2	mouse 3	mouse 4	mouse 5	mouse 6	mouse 7	mouse 8	mouse 9	mouse 10
	10 G	5	0.125964	5.70858	6.45575	4.77106	4.03342		4.21895	1.10259	5			10 G	5	7.55026	11.9276	10.1651	11.4884	15.5411	2.411	9.16135		9.74925	1.54704	7				10 G	5	2.74306	1.59132	13.8972	18.0337	1.95943	7.14021	6.31331	1.98773	4.60484	6.13143		6.44023	1.73548	10
	10 G	6	0.267485	5.62652	5.73165	4.36623	3.25182		3.84874	1.00388	5			10 G	6	7.6356	11.9424	10.2906	9.97159	13.2928	2.03433	8.51439		9.09739	1.38226	7				10 G	6	2.81934	1.38663	13.2648	14.0785	2.13558	7.23721	3.49188	1.91901	3.91018	6.68531		5.69284	1.46341	10
	10 G	7	0.261513	4.05741	5.56314	4.17336	2.64131		3.33935	0.897685	5			10 G	7	7.01559	11.6298	11.2671	9.58115	12.3239	1.86477	9.06814		8.96435	1.36527	7				10 G	7	2.84493	0.819478	12.8012	11.0398	2.13233	6.84665	1.97554	1.92775	3.98566	6.47582		5.08492	1.30305	10
	10 G	8	0.351984	5.27509	5.63193	3.97807	2.51794		3.551	0.969176	5			10 G	8	6.15369	9.67734	10.6055	9.48946	11.4781	1.96544	7.36849		8.10544	1.23504	7				10 G	8	2.86382	2.40376	13.0154	12.1328	2.19679	7.14973	2.81511	2.2701	4.49223	6.561		5.59007	1.29248	10
	10 G	9	1.39929	5.13807	5.43985	3.89706	2.32406		3.63967	0.784291	5			10 G	9	11.395	10.7799	11.1751	8.7118	16.1245	2.72891	8.89562		9.97297	1.52118	7				10 G	9	2.96416	2.37235	14.9355	14.6348	2.5078	7.15951	2.45834	2.30833	3.58477	6.62359		5.95492	1.57301	10
	1 G	10	1.71484	5.70506	6.21166	4.55225	2.78887		4.19454	0.854494	5			1 G	10	14.839	9.1574	12.5504	9.13374	12.9421	5.69584	10.631		10.7071	1.14913	7				1 G	10	3.75256	2.43111	13.5779	14.3048	2.68112	6.45165	2.94795	2.94214	3.86163	7.85329		6.08042	1.42209	10
	1 G	11	6.8395	6.696	8.2321	5.47046	3.66118		6.17985	0.766818	5			1 G	11	14.0573	8.18259	12.7292	8.35812	13.6787	10.2853	13.2471		11.5055	0.95371	7				1 G	11	3.6528	2.62719	18.3905	13.7167	2.69975	6.6055	3.60424	3.26166	4.89945	8.8875		6.83453	1.68997	10
	1 G	12	10.5645	6.54966	10.7308	6.49832			8.58582	1.19093	4			1 G	12		14.8381	17.1548	15.839	15.0612	7.91524	14.7299		14.2564	1.32068	6				1 G	12	4.02492	3.02792	21.7425	15.6703	3.00922	7.71983	3.20378	3.83323	4.30839	8.04252		7.45826	2.01179	10
	1 G	13	23.5675	12.1641	24.5018	15.5244			18.9395	3.02665	4			1 G	13		13.6873	21.5317	26.3996	15.7377	12.0778	15.9968		17.5718	2.19643	6				1 G	13	3.99126	2.77257	20.8642	15.5657	3.69995	10.2982	3.76657	3.84919	4.32043	8.74513		7.78732	1.9399	10
	1 G	14	24.9838	18.9917	36.2888	29.0497			27.3285	3.63145	4			1 G	14		10.3228	20.1045	39.0392	15.1868	30.448	34.6046		24.951	4.67154	6				1 G	14	3.14453	4.18057	18.0684	16.975	3.33676	9.05416	4.99224	7.55035	4.65256	11.308		8.32625	1.74253	10
	1 G	15	36.8864	25.0449	44.6161	37.7488			36.074	4.06278	4			1 G	15		9.95196	20.1847	44.2571	14.0902				22.121	7.67211	4				1 G	15	2.69254	6.30236	18.8408	13.6198	3.13459	9.52781						9.01965	2.5815	6
	1 G	16	37.5002	22.7766	39.8969	42.0224			35.549	4.35652	4			1 G	16	22.7595	17.8493	19.512	38.4805	12.7859				22.2775	4.35958	5				1 G	16	4.19882	6.5942	16.4874	16.1897	2.96277	9.0534						9.24771	2.39913	6
	1 G	17	36.0379		50.0223	38.0052			41.3551	4.37065	3			1 G	17	20.228	22.5528	20.0984	38.8233	11.7768				22.6958	4.42819	5				1 G	17	4.17988	6.52012	15.4615	20.1459	3.24401	8.75067						9.71702	2.74151	6
	1 G	18	36.987		52.2843	46.629			45.3001	4.46566	3			1 G	18	18.9519	23.5756	20.2084	34.9593	10.0767				21.5544	4.02554	5				1 G	18	4.73664	4.76767	12.5963	19.933	3.17687	9.70712						9.15295	2.60014	6
	1 G	19	38.9455	21.9584	58.8372	47.6213			41.8406	7.77809	4			1 G	19	21.536	19.0305	20.56	30.0087	5.35086				19.2972	3.97438	5				1 G	19	4.96087	5.03962	11.5638	16.1375	3.21718	9.09019						8.33487	2.00259	6
	1 G + 200 nM CYN	20	42.9893	23.1442	75.1318	55.3253			49.1476	10.9066	4			1 G + 200 nM CYN	20	22.6444	19.7406	20.9777	32.1233	7.0913	55.6022	57.9913		30.8816	7.24343	7				1 G + 200 nM CYN	20	6.34098	5.05814	12.0933	17.6156			9.13243	16.5033	11.8368	33.3327		13.9892	3.17276	8
	1 G + 200 nM CYN	21	53.6776	24.0394	72.8072	61.2963			52.9551	10.4096	4			1 G + 200 nM CYN	21	22.2625	22.3843	31.2338	38.6167	23.8151	66.655	70.8547		39.4032	7.90667	7				1 G + 200 nM CYN	21	6.03168	6.31537	12.1555	19.5587			12.4451	19.567	17.6719	38.2533		16.4998	3.63998	8
	1 G + 200 nM CYN	22	59.303	31.7034	77.7337	122.026			72.6915	18.9706	4			1 G + 200 nM CYN	22	33.1036	19.4753	94.4293	125.82	33.1429	68.9783	69.6331		63.5118	14.3856	7				1 G + 200 nM CYN	22	4.69733	7.18074	17.2719	19.3985			12.1724	19.6625	16.5606	36.9564		16.7375	3.48951	8
	1 G + 200 nM CYN	23	69.4216	81.4257	105.939	158.947			103.933	19.8498	4			1 G + 200 nM CYN	23	53.4608	48.0875	108.554	122.439	39.5093	66.2171	54.1003		70.3383	12.1361	7				1 G + 200 nM CYN	23	6.62171	11.0772	29.0665	34.9497			11.7323	20.6049	16.3058	29.6183		19.997	3.6331	8
	1 G + 200 nM CYN	24	83.4247	111.572	166.807	157.596			129.85	19.6322	4			1 G + 200 nM CYN	24	86.0485	103.578	107.042	99.9162		56.1472	58.0701		85.1337	9.3313	6				1 G + 200 nM CYN	24	11.692	17.4849	30.7182	53.921			11.2928	20.0153	14.1966	28.0779		23.4248	5.03874	8
	1 G + 200 nM CYN	25	82.5972	114.806	167.082	152.788			129.318	19.0841	4			1 G + 200 nM CYN	25	80.2449	97.2973	108.647	87.0614		43.4236	58.1987		79.1455	9.96412	6				1 G + 200 nM CYN	25	11.372	18.7984	26.1419	61.2657			10.9746	15.5927	12.5577	24.4815		22.6481	5.88084	8
	average glucagon 1 mM glucose		37.2714	23.2599	49.1314	42.4053			38.017	5.48569	4			average glucagon 1 mM glucose		20.8689	18.592	20.1127	37.3058	10.8161	13.2844	17.8419		19.6588	3.80739	6				average glucagon 1 mM glucose		4.15375	5.8448	14.99	17.2052			3.70296	4.28731	4.40849	8.96729		7.94497	1.88553	8
	average glucagon with CYN		61.7632	54.3769	99.6837	111.038			81.7155	13.9289	4			average glucagon with CYN		43.504	42.6532	72.4474	83.7831	25.8896	62.72	62.1299		58.2705	8.52249	6				average glucagon with CYN		7.07674	9.42327	20.2611	29.0887			11.355	19.2706	15.3143	33.2477		18.1297	3.29038	8

## Sheet: i SST perfusion NOD mice
	Young						Adult Pre-Diabetic									Adult Diabetic
experimental conditions	SST (fmol/min)	SST (fmol/min)	SST (fmol/min)	SST (fmol/min)	SST (fmol/min)		SST (fmol/min)	SST (fmol/min)	SST (fmol/min)	SST (fmol/min)	SST (fmol/min)	SST (fmol/min)	SST (fmol/min)	SST (fmol/min)		SST (fmol/min)	SST (fmol/min)	SST (fmol/min)	SST (fmol/min)	SST (fmol/min)	SST (fmol/min)	SST (fmol/min)	SST (fmol/min)
	mouse 1	mouse 2	mouse 3	mouse 4	mouse 5		mouse 1	mouse 2	mouse 3	mouse 4	mouse 5	mouse 6	mouse 7	mouse 8		mouse 1	mouse 2	mouse 3	mouse 4	mouse 5	mouse 6	mouse 7	mouse 8
1G	1.30918		1.41305	1.52516	0.839087		1.85246	1.85196	2.3091	2.31166	2.62524	2.02571	1.97004	2.10314		3.05257		3.92398	2.61755	5.07316	3.40255	4.16467	4.91697
10G		2.50724	2.68973	3.18983	1.86474		2.70985	2.66109	3.30431	2.88878	4.34292	4.18708	3.36268	2.50912		1.9529	2.65356	3.36813	2.78591	2.80373	5.33711	2.89512	3.68586

## Sheet: h NOD ITT Gcg AUC
ND/T1D		BW (g)	Veh/CYN		BLOOD GLUCOSE						SEUM GLUCAGON (pM)						AUC glucagon (pM*min)						delta glucagon (pM)					delta glucagon AUC (pM*min) 0, 30 and 45 min
NORMOGLYCEMIC				time (min)	-15	0	15	30	45		-15	0	15	30	45		-15-0	0-15	15-30	30-45	Total		-15	0	15	30	45
B6	4	23.9	Veh		7.5	8.1	5.6	4.2	3.6		4.5	5.492	27.334	30.735	26.439		74.94	246.195	435.518	428.805	1185.46		0	0	21.842	25.243	20.947	810
A6	3	17.8	Veh		5.6	4.7	3.9	3.3	3.1		4.6101	3.88	13.886	26.98	50.709		63.6758	133.245	306.495	582.668	1086.08		0	0	10.006	23.1	46.829	866.414
J3	3	33.6	veh		7.3	7.1	5.3	4.8	5.1		28.188	19.3562	36.243	78.453	54.133		356.582	416.994	860.22	994.395	2628.19		0	0	16.8868	59.0968	34.7768	848.624
K2	1	23.6	Veh		6.1	6.1	5.4	4.1	2.8		2.9	1.639	2.911	6.96	31.994		34.0425	34.125	74.0325	292.155	434.355		0	0	1.272	5.321	30.355	358.92
J3	1	30.1	Veh		7.9	8.2	4.4	4.3	3.6		6.051	10.087	31.715	14.362	10.162		121.035	313.515	345.577	183.93	964.057		0	0	21.628	4.275	0.075	473.873
K1	3	39	Veh		6.4	7	6.3	3.8	3.2		3.919	1.742	2.985	4.402	4.18		42.4575	35.4525	55.4025	64.365	197.678		0	0	1.243	2.66	2.438	-26.629
J3	1	29.6	Veh		7.5	9.8	4.8	4.7	4.3		7.37	5.737	16.777	15.953	22.727		98.3025	168.855	245.475	290.1	802.733		0	0	11.04	10.216	16.99	356.783
K2	2	35	Veh		5.1	6.8	5.7	4.3	3.2		4.16	0.511	4.193	14.986	24.057		35.0325	35.28	143.843	292.822	506.978		0	0	3.682	14.475	23.546	304.954
mean					6.675	7.225	5.175	4.1875	3.6125		7.71226	6.05553	17.0055	24.1039	28.0501		103.258	172.958	308.32	391.155	975.691		0	0	10.95	18.0483	21.9946	499.117
se					0.360926	0.538434	0.27239	0.169492	0.265544		2.96479	2.18423	4.74775	8.38006	6.19034		37.8022	50.6044	91.8096	101.894	265.082		0	0	3.01636	6.58035	5.57659	112.47
n					8	8	8	8	8		8	8	8	8	8		8	8	8	8	8		8	8	8	8	8	8
NORMOGLYCEMIC
B6	1	31.1	CYN		9.2	9.5	6.5	6.1	4.8		3.891	12.224	7.918	9.055	6.716		120.863	151.065	127.297	118.282	517.508		0	0	-4.306	-3.169	-5.508	228.926
J3	"2" 1	29.5	CYN		6.2	6.6	4.6	3.2	3.3		10.235	12.1387	27.395	43.998	35.399		167.803	296.503	535.447	595.477	1595.23		0	0	15.2562	31.8592	23.2602	877.396
J3	4	28.3	CYN		6.9	7.7	5.7	4.6	4.6		16.077	23.0575	19.97	45.372	36.27		293.509	322.706	490.065	612.315	1718.59		0	0	-3.0875	22.3145	13.2125	679.067
J3	2	34	CYN		7.4	7.7	6.2	4.7	4.4		19.972		50.057	74.305	48.861		1050.43		932.715	923.745	2906.89		0	0	50.057	74.305	48.861	1050.02
J3	3	27.3	CYN		6.8	7.6	5.7	4.5	4.3		13.468	15.315	24.336	30.648	48.725		215.873	297.382	412.38	595.298	1520.93		0	0	9.021	15.333	33.41	732.96
K2	1	33.4	CYN		5.4	6.5	5.3	4.3	3.7		0.155	4.056	1.689	5.777	13.516		31.5825	43.0875	55.995	144.697	275.363		0	0	-2.367	1.721	9.46	274.703
mean					6.98333	7.6	5.66667	4.56667	4.18333		10.633	13.3582	21.8942	34.8592	31.5812		313.344	222.149	425.65	498.302	1422.42		0	0	10.7623	23.7273	20.4493	640.512
se					0.524351	0.44121	0.274064	0.37918	0.232976		3.05665	2.79292	6.92014	10.4553	7.24268		151.747	49.3357	128.99	126.794	385.813		0	0	7.16896	9.64165	6.60091	113.081
n					6	6	6	6	6		6	5	6	6	6		6	5	6	6	6		6	6	6	6	6	6
DIABETIC					BLOOD GLUCOSE						SEUM GLUCAGON						AUC glucagon
B6	1	30.3	Veh		17.6	13.7	9.5	6.9	5.1		2.033	2.46125	2.226	5.91165	18.868		33.7069	35.1544	61.0324	185.847	315.741		0	0	-0.23525	3.4504	16.4067	240.018
A6	1	24.8	Veh		24.7	24.5	18.7	10.2	8.3		14.386	5.99313	2.033	3.87585	4.73999		152.843	60.196	44.3164	64.6188	321.975		0	0	-3.96013	-2.11728	-1.25314	-460.148
B6	4	22.3	Veh		20.3	16.9	12.4	6.9	6.8		16.07	16.108	16.348	28.608	22.287		241.335	243.42	337.17	381.712	1203.64		0	0	0.24	12.5	6.179	214.549
K3	2	22	Veh		27.3	23.2	17.2	9.4	8.2		4.048	0.2	0.265	0.854	0.2		31.86	3.4875	8.3925	7.905	51.645		0	0	0.065	0.654	0	-165.071
B6	1	27.7	Veh		21	18.8	13.2	7.6	6.5		0.201	2.9	3.014	4.781	2.399		23.2575	44.355	58.4625	53.85	179.925		0	0	0.114	1.881	-0.501	138.263
J3	"0/1" 1	28.6	Veh		10.4	10.2	5.6	4.3	4.5		3.555	3.26	7.989		17.687		51.1125	84.3675	385.14		520.62		0	0	4.729	-3.26	14.427	274.065
mean					20.2167	17.8833	12.7667	7.55	6.56667		6.7155	5.15373	5.3125	8.8061	11.0302		89.0192	78.4967	149.086	138.787	432.257		0	0	0.15877	2.18469	5.87643	40.2793
se					2.40907	2.23896	1.97664	0.853522	0.636483		2.75567	2.31772	2.44941	4.58366	3.93199		36.2224	34.7561	67.7826	61.6011	167.044		0	0	1.12583	2.51869	3.2152	119.32
n					6	6	6	6	6		6	6	6	5	6		6	6	6	5	6		6	6	6	6	6	6
DIABETIC
J3	3+4	27.3	CYN		27.2	27.3	20.9	11.2	8.7		4.251	6.404	5.546	24.509	10.315		79.9125	89.625	225.412	261.18	656.13		0	0	-0.858	18.105	3.911	334.913
B6	4	22.5	CYN		13.2	10.7	7.4	5.2	4.2		2.673	4.845	8.076	24.949	14.483		56.385	96.9075	247.688	295.74	696.72		0	0	3.231	20.104	9.638	468.686
B6	1	27.1	CYN		10	10.5	7	4.9	4.6		11.815	17.827	19.402	16.003	23.957		222.315	279.217	265.538	299.7	1066.77		0	0	1.575	-1.824	6.13	336.701
J3	1/"0"	27.8	CYN		14.3	11.3	9.4	5.6	5.3		14.763	16.988	14.347	17.579	28.478		238.132	235.013	239.445	345.428	1058.02		0	0	-2.641	0.591	11.49	206.325
K3	2	22.1	CYN		10.3	8.4	7.3	5.6	4.3		8.412	16.367	21.638	30.174	34.791		185.843	285.038	388.59	487.238	1346.71		0	0	5.271	13.807	18.424	779.873
mean					15	13.64	10.4	6.5	5.42		8.3828	12.4862	13.8018	22.6428	22.4048		156.518	197.16	273.335	337.857	964.869		0	0	1.3156	10.1566	9.9186	425.3
se					3.15959	3.44987	2.65914	1.18237	0.842259		2.2601	2.82163	3.11455	2.60047	4.48123		37.2459	43.303	29.5359	39.6743	128.857		0	0	1.40997	4.53039	2.50334	97.8708
n					5	5	5	5	5		5	5	5	5	5		5	5	5	5	5		5	5	5	5	5	5
