# Supplementary material for: Loss of electrical β-cell to δ-cell coupling underlies impaired hypoglycaemia-induced glucagon secretion in type-1 diabetes
Source: Nat Metab. 2024 Sep 23;6(11):2070–81. doi: 10.1038/s42255-024-01139-z (PMC11599053; doi:10.1038/s42255-024-01139-z)
Supplement: Supplementary file 4 — Statistical source data. [file 42255_2024_1139_MOESM4_ESM.xlsx]

## Sheet: Fig 2a-c gcg & sst vs ins cont
insulin content (ng/islet)	glucagon secretion (% of content)	somatostatin secretion (% of content)
8.89626	0.0250672	0.187005
9.03188	0.011912	0.281584
9.22819	0.0390976	0.215229
9.72071	0.02943	0.311125
10.2171	0.0231944	0.234277
10.3386	0.0170566	0.194237
10.5501	0.0233384	0.173816
10.6324	0.0300564	0.248139
10.9987	0.018968	0.218656
11.3062	0.0225001	0.239139
11.5355	0.0279806	0.23165
12.4749	0.0233518	0.158056
12.5564	0.0161143	0.192507
13.0989	0.0290284	0.202363
13.0989	0.0210872	0.20871
13.1766	0.0169434	0.314303
18.3873	0.0314205	0.169331
20.4817	0.0305715	0.162651
21.6455	0.0278413	0.242982
21.8773	0.0341846	0.170312
25.0881	0.0253591	0.204202
25.3747	0.031625	0.156323
25.7265	0.0390494	0.160924
26.5947	0.0393801	0.132183
27.1186	0.0271756	0.261755
27.156	0.0253669	0.197481
27.4172	0.0420899	0.183917
28.1612	0.0342176	0.197716
29.2334	0.0573299	0.15319
29.785	0.0226886	0.170991
30.2438	0.0370137	0.171527
34.3031	0.0256267	0.112493
34.5896	0.0445939	0.201766
34.8712	0.0233578	0.191084
35.8247	0.0347015	0.123283
38.9187	0.0343035	0.21536
38.9596	0.0401659	0.186644
39.1639	0.0453584	0.18064
45.0995	0.036057	0.131295
45.8067	0.0335671	0.155648
45.9228	0.0508253	0.197989
49.9206	0.0195405	0.163569
54.7598	0.0556151	0.206905
55.8333	0.0583119	0.138489
61.7443	0.0641262	0.169699
82.5185	0.102617	0.105008
82.9597	0.0746594	0.049751
83.5184	0.0646595	0.086138
83.5184	0.0634471	0.074925
90.5457	0.111385	0.05828
91.6522	0.041956	0.072065
93.2178	0.049913	0.075075
99.3622	0.086152	0.059863
103.69	0.0484458	0.08356
106.206	0.0518643	0.044295
112.317	0.0574158	0.050015
128.082	0.0811613	0.047368
131.012	0.0410977	0.039958
131.252	0.0529352	0.038944
134.124	0.0633273	0.052799

## Sheet: Fig 2d-e sst & gcg secretion CC
Supernatant					Content
	glucose (mM)	Control/CC	Glucagon (pg/islet/hr)	Somatostatin (fmol/islet/hr)		Glucagon (pg/islet)	Somatostatin (fmol/islet)
Ctrl 1G-1	1	control	0.405589	0.0445952	Ctrl 1G-1	928.875	119.264
Ctrl 1G-2	1	control	0.402958	0.0623065	Ctrl 1G-2	1023.8	101.293
Ctrl 1G-3	1	control	0.530825	0.0567592	Ctrl 1G-3	939.804	95.4068
Ctrl 1G-4	1	control	0.416139	0.0590671	Ctrl 1G-4	1338.38	151.639
Ctrl 1G-5	1	control	0.434714	0.0690423	Ctrl 1G-5	1028.7	134.582
Cytokine 1G-1	1	CC	0.18141	0.0972547	Cytokine 1G-1	1201.92	159.431
Cytokine 1G-2	1	CC	0.20816	0.113845	Cytokine 1G-2	889.778	122.241
Cytokine 1G-3	1	CC	0.188063	0.0934993	Cytokine 1G-3	1095.59	103.38
Cytokine 1G-4	1	CC	0.33814	0.0839341	Cytokine 1G-4	1058.26	146.83
Cytokine 1G-5	1	CC	0.171944	0.133387	Cytokine 1G-5	759.137	175.308
% of content
			Glucagon (%)	Somatostatin (%)
Ctrl 1G-1	1	control	0.0436645	0.0373921
Ctrl 1G-2	1	control	0.0393589	0.0615113
Ctrl 1G-3	1	control	0.0564826	0.0594917
Ctrl 1G-4	1	control	0.0310929	0.0389524
Ctrl 1G-5	1	control	0.0422585	0.0513015
mean			0.0425715	0.0497298
sem			0.00410421	0.00502464
n			5	5
Cytokine 1G-1	1	CC	0.0150933	0.0610013
Cytokine 1G-2	1	CC	0.0233945	0.0931312
Cytokine 1G-3	1	CC	0.0171654	0.0904423
Cytokine 1G-4	1	CC	0.0319526	0.057164
Cytokine 1G-5	1	CC	0.02265	0.0760871
mean			0.0220512	0.0755652
sem			0.0029367	0.00735145
n			5	5

## Sheet: Fig 2g d cell Vm at 1G
Control	CC
-31	-41
-73	-34.5
-77	-37
-75	-35
-71	-31

## Sheet: Fig 2h-i sst & gcg in MFQ
Glucose (mM)	MFQ (mM)	Supernatant	Glucagon (pg/islet/hr)	Somatostatin (fmol/islet/hr)	Cotent	Glucagon (pg/islet)	Somatostatin (fmol/islet)
1	0	replicate 1	0.245734	0.126703	replicate 1	1304.7	166.01
1	0	replicate 2	0.337569	0.14282	replicate 2	1239.27	196.314
1	0	replicate 3	0.160384	0.128432	replicate 3	982.705	250.791
1	0	replicate 4	0.188998	0.0769124	replicate 4	1005.29	152.525
1	0	replicate 5	0.201137	0.138413	replicate 5	1053.57	199.768
1	0	replicate 6	0.246944	0.0890708	replicate 6	917.65	253.791
1	0	replicate 7	0.256253	0.0834488	replicate 7	1057.42	252.332
1	1	replicate 1	0.178499	0.17307	replicate 1	1298.7	94.8349
1	1	replicate 2	0.258689	0.146546	replicate 2	1212.2	131.089
1	1	replicate 3	0.141715	0.126915	replicate 3	1362.93	168.045
1	1	replicate 4	0.156556	0.169051	replicate 4	955.342	120.076
1	1	replicate 5	0.168452	0.124223	replicate 5	1537.49	182.809
1	1	replicate 6	0.11916	0.239887	replicate 6	1119.19	184.644
1	1	replicate 7	0.143231	0.12248	replicate 7	1266.11	187.351
		% of content	Glucagon	Somatostatin
1	0	replicate 1	0.0188345	0.0763222
1	0	replicate 2	0.0272393	0.072751
1	0	replicate 3	0.0163206	0.0512109
1	0	replicate 4	0.0188003	0.0504262
1	0	replicate 5	0.019091	0.0692867
1	0	replicate 6	0.0269105	0.0350961
1	0	replicate 7	0.0242339	0.0330711
		mean	0.0216329	0.055452
		se	0.00166609	0.00669885
		n	7	7
1	1	replicate 1	0.0137444	0.182496
1	1	replicate 2	0.0213405	0.111791
1	1	replicate 3	0.0103979	0.0755244
1	1	replicate 4	0.0163874	0.140786
1	1	replicate 5	0.0109563	0.0679523
1	1	replicate 6	0.010647	0.129919
1	1	replicate 7	0.0113126	0.0653749
		mean	0.0135409	0.110549
		se	0.00153434	0.0165826
		n	7	7

## Sheet: Fig 2j sst in CBX
SST secretiion % of content	1G	1G + 100 μM CBX
replicate 1	0.0727812	0.10944
replicate 2	0.0943213	0.107667
replicate 3	0.0826489	0.140603
replicate 4	0.0546246	0.144604
replicate 5	0.10929	0.0738549
replicate 6	0.0618547	0.0819092
replicate 7	0.091137	0.0777081
replicate 8	0.0804196	0.0805691
replicate 9	0.0702191	0.0964664
replicate 10	0.055103	0.0550462
replicate 11	0.0546149	0.0575611
replicate 12	0.0513023	0.0817679
replicate 13	0.0619436	0.0694687
replicate 14	0.0742704	0.0952315

## Sheet: Fig 2k-l sst & gcg CBX MFQ CC
SST secretiion % of content	1G	1G+CC	1G+CC+CBX	1G+CC+MFQ			Glucagon secretiion % of content	1G	1G+CC	1G+CC+CBX	1G+CC+MFQ
replicate 1	0.0702191	0.135204	0.156186	0.1331			replicate 1	0.0932238	0.0456324	0.0461036	0.039468
replicate 2	0.055103	0.10624	0.106818	0.141463			replicate 2	0.0801808	0.0302154	0.0334288	0.0488224
replicate 3	0.0546149	0.148867	0.147494	0.177033			replicate 3	0.0738096	0.0576223	0.0675221	0.0310585
replicate 4	0.0513023	0.119043	0.156345	0.12568			replicate 4	0.0931419	0.0328121	0.0558576	0.061569
replicate 5	0.0619436	0.157322	0.117432	0.158005			replicate 5	0.0628276	0.0496634	0.0450389	0.0382295
replicate 6	0.0742704	0.15746	0.138352	0.143963			replicate 6	0.0733992	0.0551106	0.0457963	0.0447078

## Sheet: Fig 2m-n sst & gcg in MFQ NOD
SST secretiion % of content	1 G	1 G + 1 μM MFQ		Glucagon secretiion % of content	1 G	1 G + 1 μM MFQ
replicate 1	0.44329	0.303691		replicate 1	0.014551	0.011045
replicate 2	0.252762	0.234899		replicate 2	0.004798	0.002524
replicate 3	0.307269	0.24822		replicate 3	0.015388	0.008333
replicate 4	0.396654	0.3809		replicate 4	0.00453	0.005085
replicate 5	0.233866	0.327799		replicate 5	0.006667	0.004054
replicate 6	0.054198	0.160947		replicate 6	0.011136	0.017615
replicate 7	0.145808	0.372582		replicate 7	0.010205	0.003254
replicate 8	0.022371	0.131909		replicate 8	0.024159	0.021102
