# Supplementary material for: Loss of electrical β-cell to δ-cell coupling underlies impaired hypoglycaemia-induced glucagon secretion in type-1 diabetes
Source: Nat Metab. 2024 Sep 23;6(11):2070–81. doi: 10.1038/s42255-024-01139-z (PMC11599053; doi:10.1038/s42255-024-01139-z)
Supplement: Supplementary file 5 — Statistical source data. [file 42255_2024_1139_MOESM5_ESM.xlsx]

## Sheet: Fig 3c-d I & V RIP NpHR d cells
ΔI in delta cells	control (pA)	CBX (pA)		ΔV in delta cells	control (mV)	CBX (mV)
	1.5	0			-9	-1.9
	1.4	0			-12	-1.6
	1.4	0			-14	-1.1
	2	0			-16	-3.4
	2	3			-12	-3
	1.4	0			-18	-3
	9.6	0			-9	1
	3.5				-29	-2
	2.5				-10
					-10
					-22
					-12
					-9
					-19
					-5
					-5
					-8

## Sheet: Fig 3e RIP-NpHR sst secretion
RIP-NpHR sst secretion (% of content/h)	1G light off	1G light on	20G light off	20G light on
	0.832869	0.949723	1.38194	1.12029
	0.952131	1.21578	0.879627	0.941342
	0.508565	0.624848	1.15855	0.851064
	1.48591	0.64594	2.03374	0.544864
	0.620378	1.16444	2.59814	0.656506
	0.75592	0.404326	2.45394	1.34791
	0.545953	0.426656	1.00221	1.47542
	0.671557	0.262027	1.12029	0.713063
	0.223431	0.410073	1.0305	0.962432
	0.457594	0.20322	0.791499	0.972843
	0.50013	0.322381	2.03079	1.67987
	0.224929		2.52384	1.32865
	0.463344		1.06487	1.16534
			2.6979	1.25586
			2.12744	1.9195
			2.67729	1.78364

## Sheet: Fig 3f delta cell Rm ctrl bV59M
exp name	cell type	genotype		I KATP (pA)	GKATP (nS)	Rm (GOhm)
E170717-1	D	control		7.2	0.36	2.77778
E160414-1	D	control		13.6	0.68	1.47059
E160823-1	D	control		18.6	0.93	1.07527
E160823-2	D	control		30.6	1.53	0.653595
E150902-1	D	control		4.9	0.245	4.08163
E201117-2	D	control		5.3	0.265	3.77358
E201124-1	D	control		2.6	0.13	7.69231
E201124-3	D	control		5.3	0.265	3.77358
E201124-4	D	control		10.74	0.537	1.8622
E201125-1	D	control		6	0.3	3.33333
E201125-2	D	control		5.9	0.295	3.38983
E201201-1	D	control		4.3	0.215	4.65116
E201201-4	D	control		5.1	0.255	3.92157
E201201-5	D	control		5	0.25	4
mean					0.446929	3.31832
sem					0.101035	0.47288
n					14	14
E170727-2	D	BV59M		29.6	1.48	0.675676
E170728-1	D	BV59M		26.2	1.31	0.763359
E180111-4	D	BV59M		11.8	0.59	1.69492
E201202-2	D	BV59M		2.2	0.11	9.09091
E201202-3	D	BV59M		4.9	0.245	4.08163
mean					0.747	3.2613
se					0.277189	1.58171
n					5	5
p vs control					0.214687	0.962768

## Sheet: Fig 3j minimal current injected
Minimal current injected to inhibit delta cell electrical activity (pA)
-0.4
-0.6
-0.4
-1
-3
-4
-2
