# Supplementary material for: Loss of electrical β-cell to δ-cell coupling underlies impaired hypoglycaemia-induced glucagon secretion in type-1 diabetes
Source: Nat Metab. 2024 Sep 23;6(11):2070–81. doi: 10.1038/s42255-024-01139-z (PMC11599053; doi:10.1038/s42255-024-01139-z)
Supplement: Supplementary file 6 — Statistical source data. [file 42255_2024_1139_MOESM6_ESM.xlsx]

## Sheet: Fig 4a-c ND gcg secretion norm
Fig 4a	donor ID	H2539					H2543					H2545					H2510					H2516					R390					R392					H2530									R396
Glucose (mM)	fraction of the content
6		0.343191	0.305813	0.338285	0.405647	0.357211	0.389762	0.438475	0.377894	0.354406	0.361757	0.405599	0.342755	0.250931	0.262801	0.27051	0.257124	0.386857	0.279667	0.253288	0.263199	0.425853	0.283415	0.283106	0.45533	0.396442	0.0446268	0.0725934	0.143125	0.0501208	0.116817	0.0887845	0.098962	0.0956177	0.0929031	0.081	0.743959	0.794426	0.462432	0.655994	0.843151	0.477345	0.423357	0.383677	0.457592	0.587714	0.212519	0.164649	0.150204
1		0.504962	0.421553	0.519941	0.509644	0.52002	0.825559	0.886859	0.892259	0.662873	0.656847	0.535372	0.495201	0.584936	0.576811	0.585839	0.588223	0.707211	0.534032	0.84249	0.492793	0.560602	0.254474	0.622492	0.358253	0.526956	0.851877	0.140718	0.756627	0.412875	0.304696	0.265633	0.397109	0.525866	0.222016	0.319505	0.749124	0.680659	1.07395	0.706827	0.695426	0.884798	1.15937	0.938554	0.990479	0.920026	0.360044	0.606892	0.42477
		0.350029					0.384459					0.306519					0.288027					0.368829					0.0854566					0.0914534					0.699992					0.465937					0.157955
	mean/donor	0.495224					0.784879					0.555632					0.63295					0.464556					0.493359					0.346026					0.781198					0.978646					0.511515
Glucose (mM)	normalise to mean @1G
6		0.693001	0.617525	0.683094	0.819119	0.721312	0.496589	0.558653	0.481468	0.451542	0.460908	0.729979	0.616875	0.451613	0.472977	0.486851	0.406231	0.611197	0.441848	0.400171	0.415829	0.916688	0.610077	0.609413	0.98014	0.85338	0.090455	0.147141	0.290103	0.101591	0.23678	0.256583	0.285996	0.276331	0.268486	0.234087	0.952331	1.01693	0.591952	0.839728	1.0793	0.487761	0.432595	0.392049	0.467576	0.600538	0.415469	0.321884	0.293646
1		1.01966	0.851237	1.04991	1.02912	1.05007	1.05183	1.12993	1.13681	0.844554	0.836876	0.963538	0.891239	1.05274	1.03812	1.05436	0.929335	1.11733	0.843719	1.33105	0.778566	1.20675	0.54778	1.33997	0.771175	1.13432	1.72669	0.285225	1.53362	0.836866	0.617596	0.767669	1.14763	1.51973	0.641616	0.923356	0.958943	0.871301	1.37475	0.904799	0.890204	0.904105	1.18467	0.959033	1.01209	0.9401	0.703878	1.18646	0.830415
mean value for each donor
6		0.70681					0.489832					0.551659					0.455055					0.79394					0.173214					0.264297					0.89605					0.476104					0.308798
1		1					1					1					1					1					1					1					1					1					1
% increase from 6 to 1G		0.471376	0.378466	0.536991	0.256373	0.455776	1.11811	1.0226	1.36114	0.870379	0.815711	0.319954	0.444765	1.33107	1.19486	1.16568	1.2877	0.828096	0.909526	2.32621	0.872322	0.316423	-0.102114	1.19879	-0.213199	0.329212	18.0889	0.938443	4.28648	7.2376	1.60831	1.99189	3.01274	4.49968	1.38976	2.94451	0.00694294	-0.143207	1.3224	0.0774908	-0.175206	0.853582	1.73852	1.44621	1.16455	0.56543	0.694177	2.68598	1.82795
% increase from 6 to 1G per donor		0.414807					1.04152					0.812714					1.19754					0.259542					4.7732					2.78363					0.116009					1.10038					2.23837
Fig 4b	donor ID	2510					2516					390					392						HP2211					HP2212				Hp2228						G1703 22461 386R
Glucose (mM)	CYN (nM)																																													mean	se	n	p
1	0	0.588223	0.707211	0.534032	0.84249	0.492793	0.560602	0.254474	0.622492	0.358253	0.526956	0.851877	0.140718	0.756627	0.412875	0.304696	0.265633	0.397109	0.525866	0.222016	0.319505		0.176621	0.124425	0.129	0.193321		0.10928	0.0934318	0.104312	0.101316	0.261028	0.233897	0.34783	0.391374	0.244896	0.270301	0.429889	0.416932	0.486173	0.369515	0.359168	0.397635	0.409218		0.374	0.0314073	41
1	100	0.223614	0.230801	0.30539	0.281828	0.263843	0.247428	0.248013	0.227821	0.183729	0.432018	0.0976036	0.121917	0.078827	0.100572	0.14057	0.0886523	0.161289	0.27271	0.173915	0.298202		0.259884	0.217809	0.262311	0.255996		0.168508	0.200687	0.231727	0.224368	0.371353	0.343506	0.257109	0.428655	0.299466	0.412668	0.774499	0.67503	0.68732	0.652266	0.575808	0.606166	0.675692		0.311209	0.0287364	41	0.144134
	mean/donor	0.63295					0.464556					0.493359					0.346026						0.155842					0.102085				0.291554						0.40979								0.36202	0.0624993	8
	normalise to mean @1G	0.261095					0.267802					0.107898					0.198954						0.249					0.206322				0.352126						0.663826								0.288378	0.0590167	8	0.203853
Glucose (mM)	CYN (nM)																																													mean	se	n	p
1	0	0.929335	1.11733	0.843719	1.33105	0.778566	1.20675	0.54778	1.33997	0.771175	1.13432	1.72669	0.285225	1.53362	0.836866	0.617596	0.767669	1.14763	1.51973	0.641616	0.923356		1.13333	0.798407	0.827764	1.2405		1.07048	0.915236	1.02182	0.99247	0.895297	0.802241	1.19302	1.34237	0.839967	0.927104	1.04905	1.01743	1.1864	0.901719	0.876468	0.970339	0.998604		1	0.0432602	41
1	100	0.353288	0.364643	0.482487	0.445261	0.416847	0.532611	0.533872	0.490407	0.395494	0.929961	0.197835	0.247116	0.159776	0.203852	0.284924	0.256201	0.466118	0.788122	0.502606	0.86179		1.66761	1.39763	1.68319	1.64267		1.65067	1.96588	2.26994	2.19785	1.2737	1.17819	0.881856	1.47024	1.02714	1.41541	1.88999	1.64726	1.67725	1.59171	1.40513	1.47921	1.64887		1.02377	0.0994754	41	0.827103
mean value for each donor
6		1					1					1					1					1					1					1						1
1		0.412505					0.576469					0.218701					0.574967					1.59777					2.02109					1.20775						1.61992
% increase from 6 to 1G		-0.619848	-0.673647	-0.428143	-0.665482	-0.464596	-0.55864	-0.0253884	-0.634017	-0.487154	-0.180162	-0.885425	-0.13361	-0.895818	-0.75641	-0.538656	-0.666261	-0.593842	-0.481407	-0.216656	-0.0666757		0.471423	0.750521	1.03342	0.324204		0.54199	1.14795	1.22148	1.21453	0.422657	0.468621	-0.26082	0.0952555	0.222828	0.526698	0.801627	0.619039	0.413734	0.765194	0.603174	0.524429	0.651177		0.0631045	0.0994882	41
% increase from 6 to 1G per donor		-0.587495					-0.423531					-0.781299					-0.425033						0.597775					1.02109				0.207755						0.619917								0.0286468	0.23666	8
Fig 4c	donor ID	H2530					R396					R2539					H2610
Glucose (mM)	amino acids (mM)																					r532														mean	se	n	p
1	0	0.00504962	0.00421553	0.00519941	0.00509644	0.0052002	0.00884798	0.0115937	0.00938554	0.00990479	0.00920026	0.00749124	0.00680659	0.0107395	0.00706827	0.00695426	0.000856099	0.000806655	0.000530969	0.000842473	0.000874049	0.00525052	0.00405327	0.00397031	0.00531824	0.00401417	0.00425515	0.00461152	0.00563279	0.00336385	0.00486575	0.00390174	0.0051256			0.00534458	0.000515667	32
1	6	0.0106414	0.0111993	0.0108199	0.0108895	0.0121488	0.0330682	0.0315215	0.0280299	0.0243958	0.0107701	0.0108542	0.012804	0.0135896	0.00940687	0.0131749	0.00408336	0.00612728	0.00724364	0.00748401	0.0111649	0.00789196	0.00866314	0.0108643	0.00856273	0.00923471	0.00974396	0.0098728	0.00853473	0.00747222	0.00748583	0.00799011	0.00765415			0.0119809	0.00124673	32	6.73239e-06
	mean/donor	0.00495224					0.00978646					0.00781198										0.00453024														0.00677023	0.00124182	4
	normalise to mean @1G	0.0111398					0.0255571					0.0119659										0.00866421														0.0143318	0.00380696	4	0.0362291
Glucose (mM)	amino acids (mM)
1	0	1.01966	0.851237	1.04991	1.02912	1.05007	0.904105	1.18467	0.959033	1.01209	0.9401	0.958943	0.871301	1.37475	0.904799	0.890204																				1	0.0349749	15
1	6	2.14882	2.26146	2.18485	2.1989	2.45319	3.37898	3.22093	2.86415	2.49281	1.10051	1.38943	1.63902	1.73958	1.20416	1.6865																				2.13089	0.177364	15	9.22514e-07
mean value for each donor
6		1					1					1										1
1		2.24944					2.61148					1.53174										1.91253														2.13089	0.31728	3	0.00931638
% increase from 6 to 1G		1.10737	1.65668	1.08099	1.13668	1.33622	2.73738	1.71884	1.9865	1.46303	0.170632	0.44892	0.881122	0.26538	0.330858	0.894507	#DIV/0!	#DIV/0!	#DIV/0!	#DIV/0!	#DIV/0!															#DIV/0!	#DIV/0!	15
% increase from 6 to 1G per donor		1.24944					1.61148					0.53174										0.912528														1.0763	0.230897	4
% of content		0.504962	0.421553	0.519941	0.509644	0.52002	0.884798	1.15937	0.938554	0.990479	0.920026	0.749124	0.680659	1.07395	0.706827	0.695426	0.0856099	0.0806655	0.0530969	0.0842473	0.0874049	0.525052	0.405327	0.397031	0.531824	0.401417	0.425515	0.461152	0.563279	0.336385	0.486575	0.390174	0.51256
		1.06414	1.11993	1.08199	1.08895	1.21488	3.30682	3.15215	2.80299	2.43958	1.07701	1.08542	1.2804	1.35896	0.940687	1.31749	0.408336	0.612728	0.724364	0.748401	1.11649	0.789196	0.866314	1.08643	0.856273	0.923471	0.974396	0.98728	0.853473	0.747222	0.748583	0.799011	0.765415
	donor ID	H2530	R396	R2539	H2610	r532
Glucose (mM)	amino acids (mM)
1	0	0.495224	0.978646	0.781198	0.0782049	0.453024				0.583318	0.195436	4
1	6	1.11398	2.55571	1.19659	0.722065	0.866421				1.29095	0.327391	5	0.0137565
[truncated: 6 more columns]

## Sheet: Fig 4d T1D human gcg secretion
	Donor ID			exp4	fraction of content				exp3	fraction of content				h2532	fraction of content				r429	fraction of content				R539										H2685
	Glucose (mM)	Amino acids (mM)	CYN (nM)																																					mean	sem	n	p vs 1G
1mM	1	0	0	0.831323	0.85697	0.796856	0.73312	0.884255	0.724236	0.839177	0.790247	0.954073	0.827784	0.759767	1.1024	1.27078	1.01535	0.603348	0.734977	0.760339	0.821195	0.812519	0.751506	0.251924	0.265148	0.216468	0.217485	0.377607	0.171873	0.157476	0.311627	0.259066	0.259802	0.192503	0.247808	0.344403	0.218552	0.08701	0.239878	0.57469	0.054521	36
6mM	6	0	0	0.602556	0.705168	0.7134	0.671465	0.696799	0.977303	1.07975	1.11055	1.01524	1.05798	1.14507	1.04074	0.479488	1.04494	1.63457	0.794842	0.721236	0.734553	0.727976	0.621947	0.194208	0.280595	0.166034	0.377368	0.154901						0.114898	0.138626	0.135572	0.136643	0.143801	0.273672	0.635222	0.0716396	31	0.497396
1mM + 6mM AA	1	6	0	1.37718	1.39536	1.30887	1.26096	1.32982	1.43279	1.44422	1.34119	1.42265	1.42066	1.86804	1.69674	1.55821	1.35147	1.54048	1.32633	1.31522	1.32396	1.26375	1.39048																	1.41842	0.0334445	20	1.02361e-14
1mM +100nM CYN	1	0	100	1.17603	1.22858	0.868876	1.14117	1.26479	1.57175	1.5911	1.77331	1.35342	1.5862	2.20064	1.50988	1.59319	2.35395	1.72462	1.01628	0.955291	1.29146	1.24179	1.14683																	1.42946	0.0861992	20	1.92352e-07
1mM			mean/donor	0.820505					0.827103					0.95033					0.776107					0.248848										0.221692						0.640764	0.0373631	4
6mM				0.677877					1.04816					1.06896					0.720111					0.234621										0.157202						0.651156	0.104242	4	0.428544
1mM + 6mM AA				1.33444					1.4123					1.60299					1.32395																					1.41842	0.0646019	4	0.000150927
1mM +100nM CYN				1.13589					1.57516					1.87646					1.13033																					1.42946	0.181818	4	0.0148188
	Glucose (mM)	Amino acids (mM)	CYN (nM)																																					mean	sem	n	p vs 1G
1mM	1	0	0	1.01318	1.04444	0.971178	0.893499	1.0777	0.875629	1.0146	0.955439	1.15351	1.00082	0.799477	1.16002	1.3372	1.06842	0.634883	0.947004	0.979683	1.0581	1.04692	0.968302																	1	0.0319912	20
6mM	6	0	0	0.734372	0.859432	0.869465	0.818356	0.849232	1.1816	1.30546	1.3427	1.22747	1.27913	1.20492	1.09514	0.504549	1.09955	1.72	1.02414	0.929299	0.946458	0.937983	0.801367																	1.03653	0.060401	20	0.596133
1mM + 6mM AA	1	6	0	1.67846	1.70062	1.5952	1.5368	1.62074	1.7323	1.74612	1.62155	1.72004	1.71763	1.96568	1.78543	1.63965	1.4221	1.621	1.70896	1.69463	1.7059	1.62831	1.79161																	1.68164	0.0244047	20	2.6631e-19
1mM +100nM CYN	1	0	100	1.4333	1.49735	1.05895	1.39081	1.54148	1.90031	1.9237	2.144	1.63633	1.91777	2.31566	1.58879	1.67646	2.47698	1.81476	1.30945	1.23087	1.66403	1.60003	1.47767																	1.67994	0.0797488	20	1.48266e-09
mean value for each donor
6G				0.826171					1.26727					1.12483					0.927849
1G				1					1					1					1
1mM + 6mM AA				1.62636					1.70753					1.68677					1.70588
1mM +100nM CYN				1.38438					1.90442					1.97453					1.45641
fold changes	(1G-6G)/6G			0.379661	0.215271	0.116983	0.0918222	0.269025	-0.258944	-0.222802	-0.288418	-0.0602532	-0.217578	-0.336487	0.0592418	1.65029	-0.0283148	-0.630882	-0.0753173	0.0542169	0.117952	0.116135	0.208312	0.297188	-0.0550483	0.303763	-0.423681	1.43774						0.675425	0.787601	1.54037	0.599438	-0.394928	-0.123484	0.187235	0.0993391	31
	(AA-1G)/1G			0.656614	0.628253	0.642543	0.719985	0.50389	0.978345	0.720999	0.697177	0.491137	0.716216	1.4587	0.539139	0.226181	0.331031	1.55322	0.804592	0.729775	0.612237	0.555344	0.850264																	0.720783	0.0709992	20
	(CYN-1G)/1G			0.414646	0.433635	0.0903799	0.556593	0.430345	1.17022	0.896025	1.244	0.418567	0.916195	1.89647	0.369631	0.253706	1.31836	1.85841	0.382732	0.256401	0.572664	0.528323	0.52604																	0.726667	0.116099	20
fold change per donor	(1G-6G)/6G			0.210403					-0.210903					-0.110978					0.077761					0.0606369										0.410239						0.0728598	0.0943521	4
	(AA-1G)/1G			0.626363					0.707528					0.686771					0.705883																					0.681636	0.0190171	4
	(CYN-1G)/1G			0.384378					0.904424					0.974531					0.45641																					0.679936	0.151245	4

## Sheet: Fig 4e ND T1D sst secretion 1G
glucose (mM)	Donor ID ND/T1D	1G-1 (HP2211) ND				1G-5 (R441) ND			1G-8 (R446) ND				1G-12 (HP2215) ND				HP2228						G1703							R532												R533
1		0.160475	0.187859	0.12471	0.144878	0.345646	0.260904	0.215259	0.208482	0.246246	0.335119	0.260864	0.111386	0.449023	0.141191	0.258743	0.21476	0.157282	0.132096	0.204399	0.215721	0.224443	0.265658	0.231003	0.269872	0.287027	0.191493	0.270392	0.207198	0.290075	0.352469	0.229825	0.190657	0.230091	0.165864	0.390363	0.354329	0.230858	0.258876	0.327857	0.235368	0.258987	0.201989	0.209669	0.312607	0.211585	0.230933	0.248299	0.29257
	Donor ID ND/T1D	P4 Uppsala T1D					H2532 T1D					R429 T1D					R539										uppsala april 22
1		3.81557	4.25495	3.86647	4.62615	1.27732	7.17682	3.32745	4.33457	4.69942	3.40686	14.9348	12.8023	28.8953	10.5645	26.824	0.895668	0.629649	0.863582	0.5859	0.659454	0.696112	0.561895	0.749078	0.912092	0.735551	0.103004	0.12287	0.253925	0.461728	0.595704	0.355294
	ND mean per donor	0.154481	0.273936	0.262678	0.240086	0.19145	0.246092	0.271386	0.24583	0.389881				0.252869	0.0215273	9	0.00453218
	T1D mean per donor	4.14079	4.03708	0.728898	0.315421									2.30554	1.03331	4
[truncated: 11 more columns]

## Sheet: Fig 4f-g CC on sst and gcg hu
Supernatant				Content
	Glucagon (pg/islet/hr)	Somatostatin (fmol/islet/hr)			Glucagon (pg/islet)	Somatostatin (fmol/islet)
Ctrl 1G-1 (HP2228)	1.81939	0.822077		Ctrl 1G-1 (HP2228)	697.01	382.788
Ctrl 1G-2 (HP2228)	1.30334	0.735369		Ctrl 1G-2 (HP2228)	557.228	467.549
Ctrl 1G-3 (HP2228)	1.44945	0.664406		Ctrl 1G-3 (HP2228)	416.712	502.973
Ctrl 1G-4 (HP2228)	2.42426	0.626574		Ctrl 1G-4 (HP2228)	619.423	306.544
Ctrl 1G-5 (HP2228)	1.61416	0.783371		Ctrl 1G-5 (HP2228)	659.119	363.14
Ctrl 1G-6 (HP2228)	1.68962	0.861605		Ctrl 1G-6 (HP2228)	625.088	383.886
Ctrl 1G-1 (G1703 22461 386R)	1.90022	0.401644		Ctrl 1G-1 (G1703 22461 386R)	442.027	151.188
Ctrl 1G-2 (G1703 22461 386R)	1.70899	0.43081		Ctrl 1G-2 (G1703 22461 386R)	409.896	186.495
Ctrl 1G-3 (G1703 22461 386R)	2.5244	0.502219		Ctrl 1G-3 (G1703 22461 386R)	519.239	186.095
Ctrl 1G-4 (G1703 22461 386R)	1.71128	0.485505		Ctrl 1G-4 (G1703 22461 386R)	463.115	169.15
Ctrl 1G-5 (G1703 22461 386R)	1.50767	0.422554		Ctrl 1G-5 (G1703 22461 386R)	419.767	220.663
Ctrl 1G-6 (G1703 22461 386R)	1.80695	0.694197		Ctrl 1G-6 (G1703 22461 386R)	454.424	256.737
Ctrl 1G-7 (G1703 22461 386R)	1.7734	0.497691		Ctrl 1G-7 (G1703 22461 386R)	433.362	240.201
Cytokine 1G-1 (HP2228)	1.48519	1.09863		Cytokine 1G-1 (HP2228)	767.326	325.461
Cytokine 1G-2 (HP2228)	1.2607	1.12858		Cytokine 1G-2 (HP2228)	626.977	398.048
Cytokine 1G-3 (HP2228)	1.70402	0.808314		Cytokine 1G-3 (HP2228)	734.984	406.943
Cytokine 1G-4 (HP2228)	1.04127	1.01856		Cytokine 1G-4 (HP2228)	583.586	395.683
Cytokine 1G-5 (HP2228)	1.3674	1.13172		Cytokine 1G-5 (HP2228)	568.519	337.509
Cytokine 1G-6 (HP2228)	1.53528	0.972029		Cytokine 1G-6 (HP2228)	731.183	507.816
Cytokine 1G-1 (G1703 22461 386R)	1.80811	0.736142		Cytokine 1G-1 (G1703 22461 386R)	550.61	286.208
Cytokine 1G-2 (G1703 22461 386R)	1.58735	0.517532		Cytokine 1G-2 (G1703 22461 386R)	519.239	215.617
Cytokine 1G-3 (G1703 22461 386R)	1.67356	0.729099		Cytokine 1G-3 (G1703 22461 386R)	608.686	219.666
Cytokine 1G-4 (G1703 22461 386R)	1.50543	0.536278		Cytokine 1G-4 (G1703 22461 386R)	582.116	214.532
Cytokine 1G-5 (G1703 22461 386R)	1.32457	0.487136		Cytokine 1G-5 (G1703 22461 386R)	488.005	207.494
Cytokine 1G-6 (G1703 22461 386R)	0.817398	0.756669		Cytokine 1G-6 (G1703 22461 386R)	475.549	288.599
Cytokine 1G-7 (G1703 22461 386R)	1.85346	0.702667		Cytokine 1G-7 (G1703 22461 386R)	531.771	217.632
% of content
				mean per donor			normalised
	Glucagon (%)	Somatostatin (%)		gcg	sst		gcg	sst
Ctrl 1G-1 (HP2228)	0.261028	0.21476	HP2228	0.291554	0.19145		-0.282356	0.396246
Ctrl 1G-2 (HP2228)	0.233897	0.157282	G1703 22461 386R	0.40979	0.246092		-0.316896	0.102343
Ctrl 1G-3 (HP2228)	0.34783	0.132096	R532	0.589958	0.271386		-0.339754	0.442903
Ctrl 1G-4 (HP2228)	0.391374	0.204399	R533	0.506509	0.24583		-0.33806	0.409092
Ctrl 1G-5 (HP2228)	0.244896	0.215721	R535	0.389881	0.188418		-0.212333	0.339143
Ctrl 1G-6 (HP2228)	0.270301	0.224443
Ctrl 1G-1 (G1703 22461 386R)	0.429889	0.265658	mean	0.437539	0.228635		-0.29788	0.337945
Ctrl 1G-2 (G1703 22461 386R)	0.416932	0.231003	se	0.0511573	0.0164745		0.0237579	0.0612319
Ctrl 1G-3 (G1703 22461 386R)	0.486173	0.269872
Ctrl 1G-4 (G1703 22461 386R)	0.369515	0.287027
Ctrl 1G-5 (G1703 22461 386R)	0.359168	0.191493
Ctrl 1G-6 (G1703 22461 386R)	0.397635	0.270392
Ctrl 1G-7 (G1703 22461 386R)	0.409218	0.207198
CTRL 1G-1 (R532)	0.61156	0.290075
CTRL 1G-2 (R532)	0.82925	0.352469
CTRL 1G-3 (R532)	0.786185	0.229825	HP2228	0.209232	0.267311
CTRL 1G-4 (R532)	0.768674	0.190657	G1703 22461 386R	0.279929	0.271278
CTRL 1G-5 (R532)	0.668954	0.230091	R532	0.389518	0.391584
CTRL 1G-6 (R532)	0.721364	0.165864	R533	0.335279	0.346397
CTRL 1G-7 (R532)	0.470345	0.390363	R535	0.307097	0.252319
CTRL 1G-8 (R532)	0.525407	0.354329
CTRL 1G-9 (R532)	0.604987	0.230858	mean	0.304211	0.305778
CTRL 1G-10 (R532)	0.277836	0.258876	se	0.0298843	0.0269633
CTRL 1G-11 (R532)	0.37414	0.327857
CTRL 1G-12 (R532)	0.440798	0.235368	p paired test	0.00240586	0.0044912
CTRL 1G-1 (R533)	0.536354	0.258987
CTRL 1G-2 (R533)	0.516277	0.201989
CTRL 1G-3 (R533)	0.778274	0.209669
CTRL 1G-4 (R533)	0.536784	0.312607
CTRL 1G-5 (R533)	0.34839	0.211585
CTRL 1G-6 (R533)	0.326218	0.230933
CTRL 1G-7 (R533)	0.662526	0.248299
CTRL 1G-8 (R533)	0.347251	0.29257
CTRL 1G-1 (R535)	0.342556	0.153059
CTRL 1G-2 (R535)	0.397244	0.154365
CTRL 1G-3 (R535)	0.52008	0.166107
CTRL 1G-4 (R535)	0.361252	0.216946
CTRL 1G-5 (R535)	0.50181	0.231285
CTRL 1G-6 (R535)	0.26481	0.17054
CTRL 1G-7 (R535)	0.287322	0.19796
CTRL 1G-8 (R535)	0.443976	0.217083
mean	0.460207	0.234194
se	0.0254126	0.00907223
n	41	41
Cytokine 1G-1 (HP2228)	0.193553	0.337562
Cytokine 1G-2 (HP2228)	0.201075	0.283529
Cytokine 1G-3 (HP2228)	0.231844	0.198631
Cytokine 1G-4 (HP2228)	0.178427	0.257418
Cytokine 1G-5 (HP2228)	0.24052	0.335315
Cytokine 1G-6 (HP2228)	0.209972	0.191414
Cytokine 1G-1 (G1703 22461 386R)	0.328383	0.257205
Cytokine 1G-2 (G1703 22461 386R)	0.305707	0.240024
Cytokine 1G-3 (G1703 22461 386R)	0.274946	0.331912
Cytokine 1G-4 (G1703 22461 386R)	0.258614	0.249975
Cytokine 1G-5 (G1703 22461 386R)	0.271426	0.234771
Cytokine 1G-6 (G1703 22461 386R)	0.171885	0.262187
Cytokine 1G-7 (G1703 22461 386R)	0.348544	0.322869
CC 1G-1 (R532)	0.408995	0.331873
CC 1G-2 (R532)	0.367716	0.391734
CC 1G-3 (R532)	0.385267	0.409134
CC 1G-4 (R532)	0.326025	0.442701
CC 1G-5 (R532)	0.45049	0.271541
CC 1G-6 (R532)	0.403913	0.347777										CC 1G-1 (R533)		0.410686	0.282413
CC 1G-7 (R532)	0.24237	0.551863										CC 1G-2 (R533)		0.330164	0.292516
CC 1G-8 (R532)	0.253968	0.285978										CC 1G-3 (R533)		0.261136	0.429233
CC 1G-9 (R532)	0.396331	0.472626										CC 1G-4 (R533)		0.282455	0.434436
CC 1G-10 (R532)	0.515125	0.325278										CC 1G-5 (R533)		0.361793	0.417857
CC 1G-11 (R532)	0.475565	0.281901										CC 1G-6 (R533)		0.220199	0.326585
CC 1G-12 (R532)	0.448448	0.586599										CC 1G-7 (R533)		0.319578	0.259932
CC 1G-1 (R533)	0.410686	0.282413										CC 1G-8 (R533)		0.496219	0.328205
CC 1G-2 (R533)	0.330164	0.292516										CC 1G-1 (R535)		0.286561	0.307961
CC 1G-3 (R533)	0.261136	0.429233										CC 1G-2 (R535)		0.301216	0.280809
CC 1G-4 (R533)	0.282455	0.434436										CC 1G-3 (R535)		0.218927	0.238078
CC 1G-5 (R533)	0.361793	0.417857										CC 1G-4 (R535)		0.29827	0.192365
CC 1G-6 (R533)	0.220199	0.326585			mean	#DIV/0!	#DIV/0!					CC 1G-5 (R535)		0.432251	0.223517
CC 1G-7 (R533)	0.319578	0.259932			se	#DIV/0!	#DIV/0!					CC 1G-6 (R535)		0.398637	0.238393
CC 1G-8 (R533)	0.496219	0.328205			n	0	0					CC 1G-7 (R535)		0.261832	0.307434
CC 1G-1 (R535)	0.286561	0.307961			p	#DIV/0!	#DIV/0!					CC 1G-8 (R535)		0.259079	0.229993
CC 1G-2 (R535)	0.301216	0.280809
CC 1G-3 (R535)	0.218927	0.238078
CC 1G-4 (R535)	0.29827	0.192365
CC 1G-5 (R535)	0.432251	0.223517
CC 1G-6 (R535)	0.398637	0.238393
CC 1G-7 (R535)	0.261832	0.307434
CC 1G-8 (R535)	0.259079	0.229993
mean	0.315564	0.328073
se	0.0200254	0.0201494
n	25	25
p	0.000495016	0.00105452

## Sheet: Fig 4h-i MFQ effect gcg hu
Supernatant			CONTENT
	Glucagon (pg/islet/hr)	Somatostatin (fmol/islet/hr)		Glucagon (pg/islet)	Somatostatin (fmol/islet)
1G-1 (HP2211)		0.815494	1G-1 (HP2211)		508.175
1G-2 (HP2211)		1.03982	1G-2 (HP2211)		553.51
1G-3 (HP2211)		0.630451	1G-3 (HP2211)		505.533
1G-4 (HP2211)		0.848411	1G-4 (HP2211)		585.602
1G-5 (R441)	1.19109	0.501432	1G-5 (R441)	371.586	145.071
1G-6 (R441)	0.69548	0.526554	1G-6 (R441)	245.608	201.819
1G-7 (R441)	0.665785	0.38284	1G-7 (R441)	212.776	177.851
1G-8 (R446)	1.79232	0.501137	1G-8 (R446)	671.136	240.374
1G-9 (R446)	1.59989	0.60279	1G-9 (R446)	578.675	244.791
1G-10 (R446)	1.32712	0.606651	1G-10 (R446)	610.869	181.026
1G-11 (R446)	2.09714	0.537688	1G-11 (R446)	914.45	206.118
1G-12 (HP2215)	0.908832	0.354549	1G-12 (HP2215)	625.477	318.307
1G-13 (HP2215)	0.911722	0.560631	1G-13 (HP2215)	558.831	124.856
1G-14 (HP2215)	0.67842	0.4787	1G-14 (HP2215)	262.574	339.044
1G-15 (HP2215)	1.41814	0.802955	1G-15 (HP2215)	989.088	310.329
1G+1 uM mefloquine-1 (HP2211)		0.966853	1G+1 uM mefloquine-1 (HP2211)		605.289
1G+1 uM mefloquine-2 (HP2211)		1.29917	1G+1 uM mefloquine-2 (HP2211)		438.57
1G+1 uM mefloquine-3 (HP2211)		1.05969	1G+1 uM mefloquine-3 (HP2211)		482.283
1G+1 uM mefloquine-4 (HP2211)		0.911533	1G+1 uM mefloquine-4 (HP2211)		549.251
1G+1 uM mefloquine-5 (R441)	0.554745	0.584879	1G+1 uM mefloquine-5 (R441)	323.217	207.113
1G+1 uM mefloquine-6 (R441)	0.856552	0.509871	1G+1 uM mefloquine-6 (R441)	336.101	123.076
1G+1 uM mefloquine-7 (R441)	0.601	0.542909	1G+1 uM mefloquine-7 (R441)	323.217	214.612
1G+1 uM mefloquine-8 (R446)	1.09835	0.894034	1G+1 uM mefloquine-8 (R446)	634.519	233.096
1G+1 uM mefloquine-9 (R446)	1.64613	0.86042	1G+1 uM mefloquine-9 (R446)	742.454	131.051
1G+1 uM mefloquine-10 (R446)	1.76018	0.730014	1G+1 uM mefloquine-10 (R446)	1518.04	193.293
1G+1 uM mefloquine-11 (R446)	1.10186	1.0794	1G+1 uM mefloquine-11 (R446)	805.384	194.333
1G+1 uM mefloquine-12 (HP2215)	0.741632	0.843595	1G+1 uM mefloquine-12 (HP2215)	1448.31	261.876
1G+1 uM mefloquine-13 (HP2215)	0.804959	1.27785	1G+1 uM mefloquine-13 (HP2215)	944.843	342.747
1G+1 uM mefloquine-14 (HP2215)	0.632519	1.17272	1G+1 uM mefloquine-14 (HP2215)	1330.52	334.322
1G+1 uM mefloquine-15 (HP2215)	0.804959	1.15041	1G+1 uM mefloquine-15 (HP2215)	966.953	354.849
% of content
			mean per donor		normalised
	Glucagon	Somatostatin	gcg	sst	gcg	sst
1G-1 (HP2211)		0.160475		0.154481		1.0388
1G-2 (HP2211)		0.187859		0.273936		1.21607
1G-3 (HP2211)		0.12471		0.262678		0.807287
1G-4 (HP2211)		0.144878		0.24876		0.937841
1G-5 (R441)	0.320541	0.345646	0.305538		1.04911	1.26177
1G-6 (R441)	0.283167	0.260904	0.247529		0.926784	0.952425
1G-7 (R441)	0.312904	0.215259	0.186061		1.02411	0.7858
1G-8 (R446)	0.267058	0.208482		0.210412	1.0789	0.793681
1G-9 (R446)	0.276474	0.246246		0.316548	1.11693	0.937447
1G-10 (R446)	0.217251	0.335119		0.493304	0.877677	1.27578
1G-11 (R446)	0.229334	0.260864		0.419548	0.926493	0.993094
1G-12 (HP2215)	0.145302	0.111386	0.204142		0.780937	0.447763
1G-13 (HP2215)	0.163148	0.449023	0.161894		0.876852	1.80504
1G-14 (HP2215)	0.258373	0.141191	0.0836344		1.38864	0.567579
1G-15 (HP2215)	0.143379	0.258743			0.770601	1.04013
1G-16 (HP2215)	0.240481	0.158975			1.29248	0.63907
1G-17 (HP2215)	0.228209	0.234821			1.22653	0.943966
1G-18 (HP2215)	0.179219	0.234821			0.963226	0.943966
1G-19 (HP2215)	0.130379	0.367681	p values		0.700731	1.47805
1G-20 (HP2215)		0.241021	0.0015782	0.0354083		0.96889
1G-21 (HP2215)		0.289939				1.16554
mean	0.226348	0.23705		mean	1	0.990701
se	0.0160299	0.0188786		se	0.0508599	0.083632
n	15	21		n	15	15
1G+1 uM mefloquine-1 (HP2211)		0.159734				1.03401
1G+1 uM mefloquine-2 (HP2211)		0.296229				1.91758
1G+1 uM mefloquine-3 (HP2211)		0.219723		0.362058		1.42234
1G+1 uM mefloquine-4 (HP2211)		0.165959		0.155554		1.0743
1G+1 uM mefloquine-5 (R441)	0.171633	0.282396		0.877981	0.56174	1.03088
1G+1 uM mefloquine-6 (R441)	0.25485	0.414274		0.686555	0.834103	1.5123
1G+1 uM mefloquine-7 (R441)	0.185944	0.252973	-0.331859		0.608578	0.923475
1G+1 uM mefloquine-8 (R446)	0.1731	0.383547	-0.345959		0.699311	1.46014
1G+1 uM mefloquine-9 (R446)	0.221714	0.656554	-0.550501		0.895711	2.49947
1G+1 uM mefloquine-10 (R446)	0.115951	0.377672			0.468434	1.43778
1G+1 uM mefloquine-11 (R446)	0.136812	0.555442			0.55271	2.11454
1G+1 uM mefloquine-12 (HP2215)	0.0512068	0.322136			0.275214	1.29497
1G+1 uM mefloquine-13 (HP2215)	0.085195	0.372826	mean		0.457887	1.49874
1G+1 uM mefloquine-14 (HP2215)	0.0475394	0.350775	-0.40944	0.520537	0.255504	1.4101
1G+1 uM mefloquine-15 (HP2215)	0.0832469	0.324197	0.0706479	0.161672	0.447417	1.30325
1G+1 uM mefloquine-16 (HP2215)	0.130057	0.549391			0.699001	2.20852
1G+1 uM mefloquine-17 (HP2215)	0.124574	0.693373			0.669532	2.78732
1G+1 uM mefloquine-18 (HP2215)	0.02661	0.247464			0.143017	0.99479
1G+1 uM mefloquine-19 (HP2215)	0.17068	0.383668			0.917332	1.54232
1G+1 uM mefloquine-20 (HP2215)	0.034797	0.398352			0.187019	1.60135
1G+1 uM mefloquine-21 (HP2215)	0.082438	0.553293			0.443069	2.2242
mean	0.123315	0.379047		mean	0.53621	1.58535
se	0.0161683	0.0324897		se	0.0572344	0.113392
n	17	21		n	17	21
p	9.39492e-05	0.000514246		p	1.44261e-06	0.000118992
