# Supplementary material for: Loss of electrical β-cell to δ-cell coupling underlies impaired hypoglycaemia-induced glucagon secretion in type-1 diabetes
Source: Nat Metab. 2024 Sep 23;6(11):2070–81. doi: 10.1038/s42255-024-01139-z (PMC11599053; doi:10.1038/s42255-024-01139-z)
Supplement: Supplementary file 7 — Statistical source data. [file 42255_2024_1139_MOESM7_ESM.xlsx]

## Sheet: Fig S1a & c NOD BG & INS
																														mean	se	n	p
NOD controls	blood glucose (mM)	6.4	6.6	6.8	6.2	6.4	8.1	6.2	6.7	5.4	6.4	9.1	8.1	6.1	7.3	6.7	5.4	6.5	6.7	8.1	5.7	5.7	7.3	6.3	5.6	6.1	8.7	6.3		6.7	0.188032	27
NOD Diabetic	blood glucose (mM)	33.3	33.3	33.3	33.3	33.3	33.3	30.8	33.3	33.3	22.8	33.3	20.9	33.3	12.1	33.3	33	24.4	33.3	33.3	9.6	33.3	33.3							29.6864	1.52427	22	3.04879e-21
																														mean	se	n	p
NOD Controls	pancreatic insulin (mg)	6.26592	49.4817	1.23605	3.97105	7.93248	16.0779	45.6522	172.791	6.61802	9.16374	8.73407	134.014	2.56512	5.62404	11.0649	4.973	17.2617	3.06169	2.1677	15.9901	1.97167	2.81227	16.1869	9.49798	14.5889	111.935			26.2169	8.67534	26
NOD Diabetic	pancreatic insulin (mg)	0.901537	0.076533	0.077684	0.142372	0.154473	3.68889	1.38458	0.739543	0.07931	7.35499	7.52681	0.352404	1.3949	2.19906	0.928053	0.141234	0.405	0.895445	3.88793	3.5791	2.54862	4.18404							1.9383	0.478368	22	0.0135679

## Sheet: Fig S1e-f NOD total islet & ins
Islet area	age
NOD Control	young (7 wks)	36004	18866.4	26489.7	22912.6	5839.25	24190.8	24775.2	19409.6	20468.5	17705.8	6810.64	3927.7	11167	20189.3	10554.7	4403.88	18480.1	3316.88	12553.1	21473.3	17345.2	3563.03	8850.8	11725.1	21465.7	20409	20523.5	13825.5	3493.65	881.186	4682.77	5098.48	14566.9	9074.95	12106.1	13101.3	1219.77	16127.6	28736.5	3042.87	4284.61	2526.65	11640.4	3644.91	24625.2	10073.1	5318.74	15422.6
NOD Control	adult >12 wks	30663.3	2818.6	13289.4	27685.5	12726.3	3502.62	2309.41	3057.57	277.994	3284.6	2441.24	13968.2	20249.6	10068.6	1531.69	21759.8	11250.1	17671.7	1359.61	10725.9	4271.76	4818.39	3320.89	466.524	682.758	2267.94	601.345	932.407	6396.82	3294.42	24988.3	21561.5	7946.47	2806.23	1757.18	17816.7	6546.45	12959.4	18134.6	29673.4	9237.62	9070.85	5743.49
NOD Diabetic	adult >12 wks	3253.94	5428.56	3656.89	3404.7	620.29	1407.61	2061.99	2814.74	5110.15	1289.25	2265.05	6650.53	2699.65	4630.63	2932.6	1982.37	638.214	2865.74	1041.11	3671.57	233.845	1490.33	4172.13	1058.8	3126.92	2905.64	2594.41	1925.87	825.711
insulin+ve area	age
NOD Control	young (7 wks)	51.7796	55.187	63.5164	83.9577	49.0574	85.81	84.7704	77.6858	89.1638	71.2496	71.6944	72.5764	48.2747	56.8351	61.0586	51.4424	81.2963	31.3516	81.813	77.0671	88.5634	87.3248	74.4318	79.6994	94.32	83.674	79.9586	68.4556	75.3686	41.4474	35.8866	66.9032	72.0818	67.1699	74.8146	85.765	30.7923	82.8524	81.5502	87.7427	69.3302	59.2918	66.7078	73.6016	79.0642	88.6691	63.595	86.0965
NOD Control	adult >12 wks	40.448	2.89817	3.59114	11.757	4.65348	11.6721	11.9365	11.2281	5.53737	22.6107	15.6716	25.1745	44.5573	51.8854	52.509	43.7172	57.2392	44.2468	29.6234	33.6243	80.0808	44.1649	62.7636	66.5806	58.1377	47.7325	60.4912	47.8366	67.7494
NOD Diabetic	adult >12 wks	0.0961602	0.184082	0.254697	0.382119	4.53143	0.478328	0.920472	0.0847326	0.389421	1.4956	0.0496679	0.0717236	0.178653	0.11642	0.208996	0.8564	0.066616	0.135205	0.098157	0.0723895	0.245207	0.0369796	0.0148574	0.277974	0	0	0.534619	0.183047	4.635	0	0.458215	0.396539	0.187865	2.23961	1.14495
[truncated: 7 more columns]

## Sheet: Fig S1g NOD glucagon content
																															mean	se	n	p
NOD Controls	pancreatic insulin (mg)		0.203262	4.94446	0.33055	3.07516	0.221725	0.837682	1.05177	0.637288	0.341722	0.079354	1.28816	0.715488	3.35643	0.345439	0.101581	0.328809	0.146575	0.752854	1.38684	1.15657	0.862782	0.053089	1.01735	0.880466	0.336759	3.81589	0.887756		1.07984	0.240196	27
NOD Diabetic	pancreatic insulin (mg)		0.433242	1.03333	0.277036	0.010655	0.264917	5.27696	0.154839	1.20637		0.299271	0.375826	0.433111	1.48792	1.91693	5.23409	0.20379	0.951771	2.74012	0.614609	0.37148									1.22559	0.362184	19	0.728426
