# Supplementary material for: Loss of electrical β-cell to δ-cell coupling underlies impaired hypoglycaemia-induced glucagon secretion in type-1 diabetes
Source: Nat Metab. 2024 Sep 23;6(11):2070–81. doi: 10.1038/s42255-024-01139-z (PMC11599053; doi:10.1038/s42255-024-01139-z)
Supplement: Supplementary file 8 — Statistical source data. [file 42255_2024_1139_MOESM8_ESM.xlsx]

## Sheet: Fig S2a-c NOD hormone contents
																													mean	se	n
young NOD ND	insulin (ng/islet)	131.012	106.206	112.317	128.082	131.252	134.124	140.936	134.489	131.115	115.708	146.41	100.357	121.404	97.5281	102.534	122.861	125.937	113.524										121.989	3.36345	18
adult NOD ND	insulin (ng/islet)	34.3031	34.8712	35.8247	29.2334	21.6455	21.8773	20.4817	27.4172	27.156	25.0881	29.785	26.5947	27.1186	34.3031	34.8712	35.8247	29.2334	21.6455	21.8773	20.4817	27.4172	27.156	25.0881	29.785	26.5947	27.1186		27.7997	0.959214	26
adult NOD T1D	insulin (ng/islet)	12.4749	12.5564	9.22819	11.5355	8.89626	10.5501	10.6324	12.4749	12.5564	9.22819	11.5355	8.89626	10.5501	10.6324														10.8391	0.37219	14
	p (1 way ANOVA)
	****	<0.0001	young NOD ND vs. adult NOD ND
	****	<0.0001	young NOD ND vs. adult NOD T1D
	****	<0.0001	adult NOD ND vs. adult NOD T1D
																													mean	se	n
young NOD ND	glucagon (pg/islet)	1325.78	1317.04	1229.43	1226.56	1433.06	1186.1	1569.39	1539.68	1651.15	1650.13	1668.55	1418.25	1386.78	1398.07	1036.76	1208.44	1289.95	1326.75										1381.21	42.1892	18
adult NOD ND	glucagon (pg/islet)	1391.85	1679.5	1113.35	1271.86	1206.81	1220.8	1296.83	1219.86	1436.46	1222.66	1170.1	1376.08	1147.43	1391.85	1679.5	1113.35	1271.86	1206.81	1220.8	1296.83	1219.86	1436.46	1222.66	1170.1	1376.08	1147.43		1288.74	29.2665	26
adult NOD T1D	glucagon (pg/islet)	892.44	1325.68	956.259	957.156	1033.42	1117.48	1025.71	892.44	1325.68	956.259	957.156	1033.42	1117.48	1025.71														1044.02	36.8243	14
	p (1 way ANOVA)
	ns	0.1409	young NOD ND vs. adult NOD ND
	****	<0.0001	young NOD ND vs. adult NOD T1D
	****	<0.0001	adult NOD ND vs. adult NOD T1D
																													mean	se	n
young NOD ND	somatostatin (fmol/islet)	295.245	306.809	378.006	399.982	390.391	314.534	283.468	383.311	307.082	328.38	289.155	304.507	361.355	355.882	292.201	273	373.331	358.567										333.067	9.82565	18
adult NOD ND	somatostatin (fmol/islet)	404.778	400.862	497.921	369.595	292.53	419.431	364.29	229.051	303.315	220.184	390.746	432.468	267.317	404.778	400.862	497.921	369.595	292.53	419.431	364.29	229.051	303.315	220.184	390.746	432.468	267.317		353.268	16.172	26
adult NOD T1D	somatostatin (fmol/islet)	433.945	413.751	494.778	456.476	398.357	465.041	398.903	433.945	413.751	494.778	456.476	398.357	465.041	398.903														437.322	9.37474	14
	p (1 way ANOVA)
	ns	0.5474	young NOD ND vs. adult NOD ND
	****	<0.0001	young NOD ND vs. adult NOD T1D
	***	0.0005	adult NOD ND vs. adult NOD T1D

## Sheet: Fig S2 d NOD ins secretion
young NOD ND	Supernatant		Content			adult NOD ND	Supernatant		Content			adult NOD T1D	Supernatant		Content
	Glucose (mM)	Insulin (ng/islet/hr)	Glucose (mM)	Insulin (ng/islet)			Glucose (mM)	Insulin (ng/islet/hr)	Glucose (mM)	Insulin (ng/islet)			Glucose (mM)	Insulin (ng/islet/hr)	Glucose (mM)	Insulin (ng/islet)
replicate1	1	0.10609	1	131.012		replicate1	1	0.032934	1	34.3031		replicate1	1	0.011869	1G-1	12.4749
replicate2	1	0.106654	1	106.206		replicate2	1	0.0228058	1	34.8712		replicate2	1	0.011719	1G-2	12.5564
replicate3	1	0.105562	1	112.317		replicate3	1	0.0324119	1	35.8247		replicate3	1	0.00645402	1G-3	9.22819
replicate4	1	0.14247	1	128.082		replicate4	1	0.0220907	1	29.2334		replicate4	1	0.00673447	1G-4	11.5355
replicate5	1	0.10781	1	131.252		replicate5	1	0.011689	1	21.6455		replicate5	1	0.00889709	1G-5	8.89626
replicate6	1	0.112682	1	134.124		replicate6	1	0.0259938	1	21.8773		replicate6	1	0.0104215	1G-6	10.5501
						replicate7	1	0.0275001	1	20.4817		replicate7	1	0.00654756	1G-7	10.6324
replicate1	10	0.529847	10	140.936		replicate8	1	0.0372632	1	27.4172
replicate2	10	0.691718	10	134.489		replicate9	1	0.0253263	1	27.156		replicate1	10	0.00843646	10G-1	12.4749
replicate3	10	0.518265	10	131.115		replicate10	1	0.0182471	1	25.0881		replicate2	10	0.00886643	10G-2	12.5564
replicate4	10	0.645968	10	115.708		replicate11	1	0.0142764	1	29.785		replicate3	10	0.0115086	10G-3	9.22819
replicate5	10	0.530103	10	146.41		replicate12	1	0.0177899	1	26.5947		replicate4	10	0.0112075	10G-4	11.5355
replicate6	10	0.436425	10	100.357		replicate13	1	0.0167549	1	27.1186		replicate5	10	0.00932563	10G-5	8.89626
												replicate6	10	0.011869	10G-6	10.5501
	% of content					replicate1	10	0.0503099	10	34.3031		replicate7	10	0.00822098	10G-7	10.6324
						replicate2	10	0.0473734	10	34.8712
	Glucose (mM)	Insulin (%)				replicate3	10	0.0536517	10	35.8247			% of content
replicate1	1	0.0809777				replicate4	10	0.0333792	10	29.2334
replicate2	1	0.100422				replicate5	10	0.0190996	10	21.6455			Glucose (mM)	Insulin (%)
replicate3	1	0.0939858				replicate6	10	0.0345311	10	21.8773		replicate1	1	0.0951432
replicate4	1	0.111233				replicate7	10	0.0394727	10	20.4817		replicate2	1	0.0933309
replicate5	1	0.0821395				replicate8	10	0.0211487	10	27.4172		replicate3	1	0.0699381
replicate6	1	0.0840139				replicate9	10	0.0239785	10	27.156		replicate4	1	0.0583805
						replicate10	10	0.021371	10	25.0881		replicate5	1	0.100009
replicate1	10	0.375948				replicate11	10	0.0290618	10	29.785		replicate6	1	0.0987811
replicate2	10	0.514332				replicate12	10	0.0270268	10	26.5947		replicate7	1	0.0615811
replicate3	10	0.395275				replicate13	10	0.0538341	10	27.1186
replicate4	10	0.558274										replicate1	10	0.0676274
replicate5	10	0.362068					% of content					replicate2	10	0.0706129
replicate6	10	0.43487										replicate3	10	0.124712
							Glucose (mM)	Insulin (%)				replicate4	10	0.097157
	Glucose (mM)	Insulin (%)				replicate1	1	0.0960089				replicate5	10	0.104826
mean	1	0.0921287				replicate2	1	0.0654001				replicate6	10	0.112502
sem		0.00492337				replicate3	1	0.0904736				replicate7	10	0.07732
n		6				replicate4	1	0.0755667
	Glucose (mM)					replicate5	1	0.0540018					Glucose (mM)	Insulin (%)
mean	10	0.440128				replicate6	1	0.118817				mean	1	0.082452
sem		0.0325149				replicate7	1	0.134266				sem		0.00694527
n		6				replicate8	1	0.135912				n		7
p vs 1G		9.44102e-07				replicate9	1	0.0932623				p vs 1G young		0.295069
						replicate10	1	0.0727319				mean	10	0.0935367
						replicate11	1	0.0479315				sem		0.00835505
						replicate12	1	0.0668925				n		7
						replicate13	1	0.0617838				p vs 1G		0.327744
												p vs 1G young		2.5813e-07
						replicate1	10	0.146663
						replicate2	10	0.135852
						replicate3	10	0.149762
						replicate4	10	0.114182
						replicate5	10	0.0882382
						replicate6	10	0.15784
						replicate7	10	0.192722
						replicate8	10	0.0771365
						replicate9	10	0.0882991
						replicate10	10	0.0851838
						replicate11	10	0.0975719
						replicate12	10	0.101625
						replicate13	10	0.198514
							Glucose (mM)	Insulin (%)
						mean	1	0.0856191
						sem		0.00808713
						n		13
						p vs 1G young		0.609656
							Glucose (mM)
						mean	10	0.125661
						sem		0.0113944
						n		13
						p vs 1G		0.00907758
						p vs 10G young		7.57919e-05

## Sheet: Fig S2f circulating sst NOD
	replicate1	replicate2	replicate3	replicate4	replicate5	replicate6	replicate7	replicate8		mean	se	n	p vs 1G
Control	71.7255	64.571	12.5355	50.8761	30.394	48.3825	24.9383	55.2454		44.8335	7.21822	8
T1D	207.763	107.999	60.4697	102.406	37.2019					103.168	29.2734	5	0.0354605
