# Supplementary material for: Loss of electrical β-cell to δ-cell coupling underlies impaired hypoglycaemia-induced glucagon secretion in type-1 diabetes
Source: Nat Metab. 2024 Sep 23;6(11):2070–81. doi: 10.1038/s42255-024-01139-z (PMC11599053; doi:10.1038/s42255-024-01139-z)
Supplement: Supplementary file 9 — Statistical source data. [file 42255_2024_1139_MOESM9_ESM.xlsx]

## Sheet: Fig S3a-d NOD ITT BG & Gcf
ND/T1D		BW (g)	Veh/CYN		BLOOD GLUCOSE						SEUM GLUCAGON (pM)
NORMOGLYCEMIC				time (min)	-15	0	15	30	45		-15	0	15	30	45
B6	4	23.9	Veh		7.5	8.1	5.6	4.2	3.6		4.5	5.492	27.334	30.735	26.439
A6	3	17.8	Veh		5.6	4.7	3.9	3.3	3.1		4.6101	3.88	13.886	26.98	50.709
J3	3	33.6	veh		7.3	7.1	5.3	4.8	5.1		28.188	19.3562	36.243	78.453	54.133
K2	1	23.6	Veh		6.1	6.1	5.4	4.1	2.8		2.9	1.639	2.911	6.96	31.994
J3	1	30.1	Veh		7.9	8.2	4.4	4.3	3.6		6.051	10.087	31.715	14.362	10.162
K1	3	39	Veh		6.4	7	6.3	3.8	3.2		3.919	1.742	2.985	4.402	4.18
J3	1	29.6	Veh		7.5	9.8	4.8	4.7	4.3		7.37	5.737	16.777	15.953	22.727
K2	2	35	Veh		5.1	6.8	5.7	4.3	3.2		4.16	0.511	4.193	14.986	24.057
mean					6.675	7.225	5.175	4.1875	3.6125		7.71226	6.05553	17.0055	24.1039	28.0501
se					0.360926	0.538434	0.27239	0.169492	0.265544		2.96479	2.18423	4.74775	8.38006	6.19034
n					8	8	8	8	8		8	8	8	8	8
NORMOGLYCEMIC
B6	1	31.1	CYN		9.2	9.5	6.5	6.1	4.8		3.891	12.224	7.918	9.055	6.716
J3	"2" 1	29.5	CYN		6.2	6.6	4.6	3.2	3.3		10.235	12.1387	27.395	43.998	35.399
J3	4	28.3	CYN		6.9	7.7	5.7	4.6	4.6		16.077	23.0575	19.97	45.372	36.27
J3	2	34	CYN		7.4	7.7	6.2	4.7	4.4		19.972		50.057	74.305	48.861
J3	3	27.3	CYN		6.8	7.6	5.7	4.5	4.3		13.468	15.315	24.336	30.648	48.725
K2	1	33.4	CYN		5.4	6.5	5.3	4.3	3.7		0.155	4.056	1.689	5.777	13.516
mean					6.98333	7.6	5.66667	4.56667	4.18333		10.633	13.3582	21.8942	34.8592	31.5812
se					0.524351	0.44121	0.274064	0.37918	0.232976		3.05665	2.79292	6.92014	10.4553	7.24268
n					6	6	6	6	6		6	5	6	6	6
p vs veh					0.624994	0.617976	0.236616	0.337327	0.146998		0.513065	0.0716447	0.557356	0.432413	0.71684
DIABETIC					BLOOD GLUCOSE						SEUM GLUCAGON
B6	1	30.3	Veh		17.6	13.7	9.5	6.9	5.1		2.033	2.46125	2.226	5.91165	18.868
A6	1	24.8	Veh		24.7	24.5	18.7	10.2	8.3		14.386	5.99313	2.033	3.87585	4.73999
B6	4	22.3	Veh		20.3	16.9	12.4	6.9	6.8		16.07	16.108	16.348	28.608	22.287
K3	2	22	Veh		27.3	23.2	17.2	9.4	8.2		4.048	0.2	0.265	0.854	0.2
B6	1	27.7	Veh		21	18.8	13.2	7.6	6.5		0.201	2.9	3.014	4.781	2.399
B6	4	21.5	Veh		29	27.7	24.6	20.1	20.7		3.782	3.435	4.575	5.649	1.184
J3	1/"0"	28.9	Veh		26.7	24.9	21.2	15.3	13.4		14.758	4.781	3.254	1.287	12.745
J3	"0/1" 1	28.6	Veh		10.4	10.2	5.6	4.3	4.5		3.555	3.26	7.989		17.687
mean					22.125	19.9875	15.3	10.0875	9.1875		7.35413	4.8923	4.963	7.28093	10.0137
se					2.50787	2.49079	2.56821	2.11519	2.20199		2.66296	1.97425	2.09189	3.92449	3.63659
n					8	8	8	8	8		8	8	8	7	8
p vs control veh
DIABETIC
J3	3+4	27.3	CYN		27.2	27.3	20.9	11.2	8.7		4.251	6.404	5.546	24.509	10.315
B6	4	22.5	CYN		13.2	10.7	7.4	5.2	4.2		2.673	4.845	8.076	24.949	14.483
B6	1	27.1	CYN		10	10.5	7	4.9	4.6		11.815	17.827	19.402	16.003	23.957
J3	1/"0"	27.8	CYN		14.3	11.3	9.4	5.6	5.3		14.763	16.988	14.347	17.579	28.478
K3	2	22.1	CYN		10.3	8.4	7.3	5.6	4.3		8.412	16.367	21.638	30.174	34.791
mean					15	13.64	10.4	6.5	5.42		8.3828	12.4862	13.8018	22.6428	22.4048
se					3.15959	3.44987	2.65914	1.18237	0.842259		2.2601	2.82163	3.11455	2.60047	4.48123
n					5	5	5	5	5		5	5	5	5	5
p vs control veh
p vs veh					0.0805055	0.126394	0.190958	0.183172	0.165613		0.770343	0.0317654	0.0227664	0.0101754	0.0398558

## Sheet: Fig S3e-f double Ins NOD ITT
DIABETIC						BLOOD GLUCOSE							SEUM GLUCAGON						AUC glucagon						delta glucagon (pM)					delta glucagon AUC (pM*min) 0-75 min using origin
			Veh inj.	Insulin inj.		Insulin inj.
	ID/ cage	BW (g)	Veh	-15	0	15	30	45	60	75	90		0	30	60	75	90		0	30	60	75	90		0	30	60	75	90
NOD (Anna)	#3/ V1:I05	28	Veh	24.3	23.9	19.2	13.5	8.5	7.1	5.9	6		9.948	6.497	14.265	24.56	6.09		123.338	155.715	291.188	229.875	800.115		0	-3.451	4.317	14.612	-3.858	310
NOD (Anna)	#5/V2:J02	34	Veh	22.2	19.6	13.7	9.9	8.2	7.1	6.2	5.5		12.85	13.523	15.011	13.703	12.231		197.797	214.005	215.355	194.505	821.663		0	0.673	2.161	0.853	-0.619	35
NOD (Tom)			Veh	12.8	12.9	8.4	6.7	5.2	4.4	4.6	2.9		4.9552	5.53743	2.22108	2.53811			78.6947	58.1889	35.694	19.0359	191.613		0	0.582234	-2.73411	-2.41708		-97
NOD	RNOD 9.1e/C00622289	32.5	Veh		30.4	26.8	23.9	22	18.9	16.4	19.4		9.88132	8.99522	8.55262	11.6942	18.4725		141.574	131.609	151.852	226.251	651.285		0	-0.886107	-1.3287	1.81293	9.47731	30
mean				19.7667	21.7	17.025	13.5	10.975	9.375	8.275	8.45		9.40863	8.63816	10.0124	13.1238	12.2645		135.351	139.879	173.522	167.417	616.169		0	-0.770468	0.603796	3.71521	1.66677	69.5
se				3.53569	3.67854	3.93412	3.73452	3.74975	3.23815	2.7305	3.7127		1.63785	1.78392	2.97078	4.52053	3.57457		24.6518	32.2582	54.0535	50.0942	146.499		0	0.96229	1.60958	3.74339	4.01564	85.787

## Sheet: Fig S3g-h correlation analysis
glucose glucagon relationship analysis
ND veh		ND CYN		T1D veh		T1D CYN
Glucose	Glucagon	Glucose	Glucagon	Glucose	Glucagon	Glucose	Glucagon
7.5	4.5	9.2	3.9	17.6	2.033	27.2	4.251
8.1	5.5	9.5	12.2	13.7	2.46125	27.3	6.404
5.6	27.3	6.5	7.9	9.5	2.226	20.9	5.546
4.2	30.7	6.1	9.1	6.9	5.91165	11.2	24.509
3.6	26.4	4.8	6.7	5.1	18.868	8.7	10.315
5.6	4.6	6.2	10.2	24.7	14.386	13.2	2.673
4.7	3.9	6.6	12.1	24.5	5.99313	10.7	4.845
3.9	13.9	4.6	27.4	18.7	2.033	7.4	8.076
3.3	27	3.2	44	10.2	3.87585	5.2	24.949
3.1	50.7	3.3	35.4	8.3	4.73999	4.2	14.483
7.3	28.2	6.9	16.1	20.3	16.07	10	11.815
7.1	19.4	7.7	23.1	16.9	16.108	10.5	17.827
5.3	36.2	5.7	20	12.4	16.348	7	19.402
4.8	78.5	4.6	45.4	6.9	28.608	4.9	16.003
5.1	54.1	4.6	36.3	6.8	22.287	4.6	23.957
6.1	2.9	7.4	20	27.3	4.048	14.3	14.763
6.1	1.6	7.7		23.2	0.2	11.3	16.988
5.4	2.9	6.2	50.1	17.2	0.265	9.4	14.347
4.1	7	4.7	74.3	9.4	0.854	5.6	17.579
2.8	32	4.4	48.9	8.2	0.2	5.3	28.478
7.9	6.1	6.8	13.5	21	0.201	10.3	8.412
8.2	10.1	7.6	15.3	18.8	2.9	8.4	16.367
4.4	31.7	5.7	24.3	13.2	3.014	7.3	21.638
4.3	14.4	4.5	30.6	7.6	4.781	5.6	30.174
3.6	10.2	4.3	48.7	6.5	2.399	4.3	34.791
6.4	3.9	5.4	0.2	29	3.782
7	1.7	6.5	4.1	27.7	3.435
6.3	3	5.3	1.7	24.6	4.575
3.8	4.4	4.3	5.8	20.1	5.649
3.2	4.2	3.7	13.5	20.7	1.184
7.5	7.4			26.7	14.758						Comparison of slope	ND veh	ND CYN	T1D veh	T1D CYN
9.8	5.7			24.9	4.781						Slope	-3.52455	-5.11442	-0.177937	-0.85502
4.8	16.8			21.2	3.254						n=	44	30	60	25
4.7	16			15.3	1.287						SE(reg)	15.3086	16.74	6.65035	6.84801
4.3	22.7			13.4	12.745						SE(slope)	1.3944	1.93245	0.111499	0.218917
5.1	4.2			10.4	3.555
6.8	0.5			10.2	3.26							ND veh vs ND CYN	T1D veh vs ND veh	T1D veh vs T1D CYN	T1D CYN vs ND CYN
5.7	4.2			5.6	7.989						Difference	1.58987	3.34661	0.677083	4.2594
4.3	15			4.3							SE(difference)	2.38301	1.39885	0.245676	1.94481
3.2	24.1			4.5	17.687						t-stat	0.66717	2.39239	2.756	2.19013
7	2.72291			23.9	9.948						df	70	100	81	51
4.3	14.3513			13.5	6.497
3	13.6447			7.1	14.265						p	0.506857	0.0186065	0.00722622	0.0165564
6.1	11.3835			5.9	24.56
				6	6.09
				19.6	12.85
				9.9	13.523
				7.1	15.011
				6.2	13.703
				5.5	12.231
				12.9	4.9552
				6.7	5.53743
				4.4	2.22108
				4.6	2.53811
				30.4	9.88132
				23.9	8.99522
				18.9	8.55262
				16.4	11.6942
				19.4	18.4725
				23.4	6.82206

## Sheet: Fig S3i NOD glycogen
NOD Controls					Diabetic NOD mice
ID	Blood Glucose	Glycogen (mg/g)			ID	Blood Glucose	Glycogen (mg/g)
4	6.2	1.13387			13	33.3	2.347
5	6.4	2.66353			14	12.1	1.69588
6	8.1	2.39798			15	33.3	0.364146
7	6.2	2.96596			16	33	0.596113
8	6.7	8.57594			17	24.4	1.52479
9	5.4	2.4911			18	33.3	0.452423
10	6.4	3.63527			19	33.3	5.07246
11	9.1	2.8799			21	33.3	3.53136
12	8.1	1.96464			22	33.3	0.875744
13	6.1	8.51863
14	7.3	2.59534			mean		1.82888
15	6.7	2.27128			sem		0.530542
16	5.4	4.07314			n		9
17	6.5	6.96873			p		0.0379614
18	6.7	3.58429
19	8.1	18.087
20	5.7	12.1993
21	5.7	1.89565
22	7.3	0.426118
23	6.3	3.38772
24	5.6	3.23273
25	6.1	5.93682
26	8.7	10.4548
27	6.3	16.8337
mean		5.38223
sem		0.975104
n		24
