# Supplementary material for: Loss of electrical β-cell to δ-cell coupling underlies impaired hypoglycaemia-induced glucagon secretion in type-1 diabetes
Source: Nat Metab. 2024 Sep 23;6(11):2070–81. doi: 10.1038/s42255-024-01139-z (PMC11599053; doi:10.1038/s42255-024-01139-z)
Supplement: Supplementary file 10 — Statistical source data. [file 42255_2024_1139_MOESM10_ESM.xlsx]

## Sheet: Fig S4e gene expression postCC 
Gene	pdx1	ins1	sst	gcg		ccl2	ccl3	IL1b	IL6	IL10	cd206	cd163	cd68		bip	atf4	chop1	casp1
function	cell ID					inflammation									apoptosis
replicate 1 (relative to control)	0.524004	1.03	1.5054	0.663773		30.188	2.57562	2.25062	5.40788	1.6642	1.40175	0.154672	1.6009		2.36011	0.499968	0.940585	6.94915
replicate 2 (relative to control)	0.399107	1.04348	0.449243	0.68541		28.3074	2.20357	4.82009	5.5237	1.92363	2.20607	0.18274	1.37572		1.09626	0.287206	2.84849	3.38778
mean	0.461556	1.03674	0.977321	0.674592		29.2477	2.38959	3.53536	5.46579	1.79391	1.80391	0.168706	1.48831		1.72818	0.393587	1.89454	5.16847
sem	0.0624485	0.00674	0.528077	0.0108185		0.940305	0.186022	1.28473	0.0579085	0.129712	0.402164	0.014034	0.112593		0.631921	0.106381	0.95395	1.78069
n	2	2	2	2		2	2	2	2	2	2	2	2		2	2	2	2

## Sheet: Fig S4f post CC hormone content
Hormone	Insulin (pg/islet)		Glucagon (pg/islet)		somatostatin (pg/islet)
	control	CC	control	CC	control	CC
Replicate 1	61610.5	45294.7	928.875	1201.92	195.342	261.131
Replicate 2	58188.6	42896.3	1023.8	889.778	165.907	200.219
Replicate 3	55838.7	47809.1	939.804	1095.59	156.267	169.326
Replicate 4	55191.4	45064.1	1338.38	1058.26	248.37	240.493
Replicate 5	61403.3	48939	1028.7	759.137	220.431	287.137
Replicate 6	63802.7	38552.9	960.824	1187.48	164.681	210.267
Replicate 7	54251.5	41487.3	774.785	935.047	171.679	117.567
Replicate 8	71412.6	49762.5	685.343	1388.64	154.303	222.701
Replicate 9	56768.8	44602	1229.42	1436.81	179.972	209.809
Replicate 10	65290.6	36702.5	1005.75	874.382	242.862	234.784
Replicate 11	57125.1	39669.3	1114.17	1395.72	126.971	207.351
Replicate 12	71412.6	42271.6	1153.17	1280.32	274.859	195.702
Replicate 13	58611.9	51544.3	1499.55	1279.26	163.717	222.042
Replicate 14	65693.7	41958.3	1515.25	1363.15	139.671	207.655
mean	61185.9	44039.6	1085.56	1153.25	186.074	213.299
se	1514.83	1168.6	65.3624	59.1468	11.8154	10.6836
n	14	14	14	14	14	14
p		1.97231e-09		0.449468		0.0993392

## Sheet: Fig S4g insulin CC effect
Supernatant				Content
	glucose (mM)	Control/CC	Insulin (ng/islet/hr)		Insulin (ng/islet)
Ctrl 1G-1	1	control	0.0802309	Ctrl 1G-1	61.6105
Ctrl 1G-2	1	control	0.055099	Ctrl 1G-2	58.1886
Ctrl 1G-3	1	control	0.050474	Ctrl 1G-3	55.8387
Ctrl 1G-4	1	control	0.0522188	Ctrl 1G-4	55.1914
Ctrl 1G-5	1	control	0.0887517	Ctrl 1G-5	61.4033
Cytokine 1G-1	1	CC	0.0365496	Cytokine 1G-1	45.2947
Cytokine 1G-2	1	CC	0.039616	Cytokine 1G-2	42.8963
Cytokine 1G-3	1	CC	0.0271291	Cytokine 1G-3	47.8091
Cytokine 1G-4	1	CC	0.0451636	Cytokine 1G-4	45.0641
Cytokine 1G-5	1	CC	0.0361791	Cytokine 1G-5	48.939
% of content
			Insulin (%)
Ctrl 1G-1	1	control	0.130223
Ctrl 1G-2	1	control	0.0946903
Ctrl 1G-3	1	control	0.0903924
Ctrl 1G-4	1	control	0.0946139
Ctrl 1G-5	1	control	0.144539
mean			0.110892
sem			0.0110759
n			5
Cytokine 1G-1	1	CC	0.0806928
Cytokine 1G-2	1	CC	0.0923529
Cytokine 1G-3	1	CC	0.0567447
Cytokine 1G-4	1	CC	0.100221
Cytokine 1G-5	1	CC	0.0739269
mean			0.0807876
sem			0.00753839
n			5
p			0.0548294
