# Supplementary material for: Loss of electrical β-cell to δ-cell coupling underlies impaired hypoglycaemia-induced glucagon secretion in type-1 diabetes
Source: Nat Metab. 2024 Sep 23;6(11):2070–81. doi: 10.1038/s42255-024-01139-z (PMC11599053; doi:10.1038/s42255-024-01139-z)
Supplement: Supplementary file 11 — Statistical source data. [file 42255_2024_1139_MOESM11_ESM.xlsx]

## Sheet: Fig S5a islet Ucn3 content
Islet Ucn3 content (pg/islet)	C57BL6/J	Young	Adult Pre-Diabetic	Adult Diabetic
replicate 1	6.35841	3.35303	4.90538	0.483292
replicate 2	9.25729	5.13452	3.43914	0.313229
replicate 3	7.85051	3.14607	3.78752	0.407757
replicate 4	8.81551	10.9134	5.70008	0.613225
replicate 5	8.61857	5.28971	4.07925	0.613225
replicate 6	6.11346		4.44546	0.820149

## Sheet: Fig S5b NOD sst in tolb
	Young NOD SST (% of content)							Diabetic NOD SST (% of content)
	replicate 1	replicate 2	replicate 3	replicate 4	replicate 5	replicate 6		replicate 1	replicate 2	replicate 3	replicate 4	replicate 5
1 mM G	0.0399576	0.0442946	0.0500152	0.0473685	0.0389435	0.0527994		0.234201	0.271173	0.230502	0.247677	0.413653
1 mM G + 100 μM Tolb	0.115727	0.108443	0.129389	0.152648	0.112159	0.110696		0.349023	0.515097	0.607048	0.476878

## Sheet: Fig S5c Gjd2 expression CC
		Gjd2 expression in CC treated islets (relative to control)
	replicate1	0.6722
	replicate2	0.769695
	replicate3	0.1
	replicate4	0.053976

## Sheet: Fig S5d Gjd2 expression NOD
Sample	Background	Tissue	Cell.Identity	Gjd2
S1	B6	ISLET	Delta	0.350959
S2	B6	ISLET	Delta	0.361093
S3	NOD	ISLET	Delta	-0.194912
S4	NOD	ISLET	Delta	-0.0602087
S5	NOD	ISLET	Delta	-0.0732789
S6	NOD	ISLET	Delta	-0.146281
S7	NOD	ISLET	Delta	-0.151728
S8	NOD	ISLET	Delta	-0.115125
S9	NOD	ISLET	Delta	-0.259992
S10	NOD	ISLET	Delta	0.0509124
S11	NOD	ISLET	Delta	-0.0602059
S12	NOD	ISLET	Delta	-0.0916115

## Sheet: Fig S5e SST in B6 and ND NOD
	SST secretion Bl6 1G (% of content)	SST secretion adult ND NOD 1G (% of content)
replicate1	0.0444692	0.197716
replicate2	0.0671423	0.138489
replicate3	0.0426031	0.206905
replicate4	0.0707932	0.201766
replicate5	0.042576	0.197989
replicate6	0.0236847	0.169699
replicate7	0.0571191	0.163569
replicate8	0.0340593	0.155648
replicate9	0.0264896	0.131295
replicate10	0.0309265	0.186644
replicate11	0.0274271	0.156323
replicate12	0.0298002	0.18064
replicate13	0.0245425	0.171527
replicate14	0.0118781	0.21536
replicate15	0.0282034
replicate16	0.0131396
replicate17	0.0224508
replicate18	0.00899673
replicate19	0.0155998
replicate20	0.0104097
replicate21	0.0226148
replicate22	0.023517
replicate23	0.0146478
replicate24	0.0371802
replicate25	0.0220996
replicate26	0.0424661
replicate27	0.0373921
replicate28	0.0615113
replicate29	0.0594917
replicate30	0.0389524
replicate31	0.0513015
