# Supplementary material for: Loss of electrical β-cell to δ-cell coupling underlies impaired hypoglycaemia-induced glucagon secretion in type-1 diabetes
Source: Nat Metab. 2024 Sep 23;6(11):2070–81. doi: 10.1038/s42255-024-01139-z (PMC11599053; doi:10.1038/s42255-024-01139-z)
Supplement: Supplementary file 12 — Statistical source data. [file 42255_2024_1139_MOESM12_ESM.xlsx]

## Sheet: Fig S6a MFQ effect Insulin
		Supernatant		CONTENT
Glucose (mM)	mefloquine (mM)		Insulin (ng/islet/hr)		Insulin (ng/islet)
1	0	replicate 1	0.0548292	1G-1	87.3067
1	0	replicate 2	0.0523737	1G-2	63.5454
1	0	replicate 3	0.0439344	1G-3	58.2968
1	0	replicate 4	0.026633	1G-4	48.0857
1	0	replicate 5	0.0510514	1G-5	62.4497
1	0	replicate 6	0.032689	1G-6	57.7278
1	0	replicate 7	0.0383927	1G-7	56.6995
1	1	replicate 1	0.0376703	1G+1 uM mefloquine-1	74.2157
1	1	replicate 2	0.032689	1G+1 uM mefloquine-2	75.2693
1	1	replicate 3	0.0394731	1G+1 uM mefloquine-3	60.9733
1	1	replicate 4	0.0423953	1G+1 uM mefloquine-4	60.0285
1	1	replicate 5	0.0438163	1G+1 uM mefloquine-5	83.611
1	1	replicate 6	0.0383326	1G+1 uM mefloquine-6	70.0705
1	1	replicate 7	0.040012	1G+1 uM mefloquine-7	56.8197
		% of content
Glucose (mM)	mefloquine (mM)		Insulin
1	0	replicate 1	0.0628007
1	0	replicate 2	0.0824193
1	0	replicate 3	0.0753634
1	0	replicate 4	0.0553865
1	0	replicate 5	0.0817479
1	0	replicate 6	0.0566261
1	0	replicate 7	0.0677126
mean			0.0688652
se			0.00425799
n			7
1	1	replicate 1	0.0507579
1	1	replicate 2	0.0434294
1	1	replicate 3	0.0647385
1	1	replicate 4	0.0706253
1	1	replicate 5	0.0524049
1	1	replicate 6	0.0547057
1	1	replicate 7	0.0704192
mean			0.0581544
se			0.00398145
n			7
p vs 1G			0.091032

## Sheet: Fig S6c MFQ KATP
cell ID	KATP conductance (nS)
	control (I mM glucose)	1 mM glucose and 1μM mefloquine
20220310-cell2	2.045	2.61167
20220311-cell4	1.75	2.16667
20220314-cell3	1.64	1.94
20220315-cell4	1.59667	1.845
20220321-cell1	1.495	1.31667
mean	1.70533	1.976
std	0.188513	0.422754
se	0.0942564	0.211377
n	5	5
p		0.0960848

## Sheet: Fig S6d-f ins sst secretion CBX
	insulin secretion at 1G (% of content)	insulin secretion at 1G + 100 μM CBX (% of content)	insulin secretion at 20G (% of content)	insulin secretion at 20G + 100 μM CBX (% of content)
replicate1	0.041787	0.0280437	0.334916	0.161832
replicate2	0.0516296	0.0435089	0.476821	0.240214
replicate3	0.0300409	0.0428715	0.476996	0.154762
replicate4	0.0289264	0.0394435	0.424826	0.247172
replicate5	0.0397236	0.0420301	0.415256	0.161038
replicate6	0.0464911	0.0388285	0.265669	0.188065
replicate7	0.0549822	0.0327719	0.37842	0.115389
replicate8	0.0279598	0.0317241	0.336121	0.122916
	SST secretion at 20G (% of content)	SST secretion at 20G + 100 μM CBX (% of content)
replicate1	0.735033	0.584302
replicate2	0.654127	0.491941
replicate3	0.712999	0.545687
replicate4	0.734195	0.506861
replicate5	0.661135	0.440837
replicate6	1.02379	0.592359
replicate7	0.715009	0.337596
replicate8	0.918652	0.336752

## Sheet: Fig S6g Ins at CC with MFQ CBX
	insulin secretion at 1G (% of content)	insulin secretion at 1G + CC (% of content)	insulin secretion at 1G + CC+CBX (% of content)	insulin secretion at 1G + CC+MFQ (% of content)
replicate1	0.040376	0.0607775	0.0410136	0.0531897
replicate2	0.0848078	0.0574802	0.0994046	0.036078
replicate3	0.0438249	0.0388052	0.0660015	0.0652312
replicate4	0.0499439	0.0529787	0.0527056	0.0457697
replicate5	0.0635251	0.0366172	0.0430769	0.0500164
replicate6	0.0726943	0.0422969	0.0599801	0.0356143
