# Supplementary material for: Loss of electrical β-cell to δ-cell coupling underlies impaired hypoglycaemia-induced glucagon secretion in type-1 diabetes
Source: Nat Metab. 2024 Sep 23;6(11):2070–81. doi: 10.1038/s42255-024-01139-z (PMC11599053; doi:10.1038/s42255-024-01139-z)
Supplement: Supplementary file 13 — Statistical source data. [file 42255_2024_1139_MOESM13_ESM.xlsx]

## Sheet: Fig S7c fraction of active cell
	Fractions of active delta cells (%) - control	Fractions of active delta cells (%) - MFQ
islet1	9.67742	26.6667
islet2	19.2308	18.5185
islet3	9.67742	20
islet4	13.6364	21.7391
islet5	0	31.25
islet6	20.8333	18.75

## Sheet: Fig S7d Ca activity MFQ
Ca2+ activity (spikes/min) - control	Ca2+ activity (spikes/min) - MFQ
0.710383	0.466358
0.266394	0
0.443989	0
0	0.279815
0	0.186543
0	0
0	0
0	0
0	0
0	0
0	0.373087
0	0
0	0
0	0
0	0
0	0.340351
0	0.085088
0	0.510526
0	0.425438
0	0.425438
0	0
0	0
0	0
0	0
0	0
0	0
0	0
0	0
0	0
0	0
0	0
0.358316	0
0.179158	0
0	0
0.268737	0
0.447896	0
0.806212	0
0	0
0	0
0	0
0	0
0	0
0	0
0	0.733115
0	0.570201
0	0.081457
0	0
0	0
0	0.325829
0	0
0	0
0	0
0	0
0	0
0	0
0	0.570201
0	0
0.0690316	0
0.0690316	0
0.0690316	0.488744
0	0
0	0
0	0
0	0
0	0
0	0
0	0
0	0
0	0
0	0
0	0
0	0
0	0.545473
0	0.545473
0	0
0	0
0	0
0	0
0	0
0	0
0	0
0	0
0	0.272736
0	0
0	0
0	0
0	0
0	0
0.759863	0
0.151973	0
0.455918	0.181824
0	0
0	0
0	0.090912
0	0
0	0.087904
0	1.05484
0	0.263711
0	0.087904
0	0.527421
0	0.439518
0	0.351614
0	1.93388
0	0.879035
0	0
0	0
0	0.087904
0	0
0	0
0	0
0	0
0	0
0	0
0	0
0	0
0	0
0	0
0	0
0	0
1.08129	0
0	0
0.270323	0
0	0
0	0
0	0
0	0
0	0
0	0
0	0
0	0
0	0.276439
0.180215	0
0.270323	0
0	0
0	0.73717
0	0
0.36043	0.73717
0	0
0	0
	0
	0
	0
	0

## Sheet: Fig S7e Ca activity islet &cell
Ca2+ activity (spikes/min) - islet	Ca2+ activity (spikes/min) - single cells
0.299625	0
0.149813	0
0.299625	0.574835
0.224719	0.702576
0	0
0	0.383223
0	0.127741
0	0.958058
0	0.255482
0	0
0	0
0	0
0	0.574835
0	1.27741
0	0.127741
0	0
0	0
0.149813	0
0.149813	0
0	0
0	0
0	0
0	0
0	0.638706
0	0
0	0
0	0.127741
0	0
0	0
0	0
0.299625	0
0.599251	0
0.749064	0
0.449438	0.574835
0.524345	0
0.149813	0
0.224719	0
0.374532	0.319353
0.449438	0
0.299625	0.830317
0	0.127741
0.449438	0
0	0
0.074906	0
0	0
0	0
0	0.127741
0	0
0	0
0	0.510964
0	0
0	0.383223
0.074906	0.319353
0	0
0	1.0858
0	0.255482
0	0
0	0.191612
0	0
0	0
0	0.127741
0.205245	0
0.752566	0.191612
0.205245	1.0858
0.27366	0
0.54732	0.638706
0.41049	0
0	0.063871
0	0
0	0
0	0
0	0.191612
0	1.14967
0	1.02193
0	0.894188
1.09464	1.0858
0.820981	0
0.205245	0
0.342075	0.766447
0.13683	0
0	0
0	0
0	0.383223
0	0
0	0.255482
0	0
0	0
0	0
0	0
0	0
0	0
0	0.191612
0	0
0	0
0	0
0	0.894188
1.16306	0
0.342075	0
0.478905	0.191612
0.957811	0.138889
0.752566	0
1.09464	0.138889
0	0
0	0.833333
0	0
0	0
0	0.486111
0	0.208333
0.503145	0
0.81761	0.138889
0.125786	0
0.566038	0
1.32075	0
0	0
0.251572	0
0	0
0.691824	0.277778
0.188679	0
0.188679	0.069444
0.125786	0.208333
0.188679	0.486111
0.062893	0.902778
0.125786	0.347222
0	0
0	0
0	0.138889
0	0.555556
0	0
0	0
0	0
0	0
0	0
0	0
0	0.902778
0	0
0	0
0	0
0	0
0	0
0	0
0	0
0	0
0	0.555556
0	0
0	0.972222
0	0
0	0
0	0.347222
0	0
0	0.416667
0.251572	0
0	0
0.566038	0
0	0
0	0.625
1.00629	0
0.377358	0
0	1.11111
0.125786	0
0.251572	0
0	0.277778
0	0
0	0
0.377358	0.277778
0	0
0	0
0	0.416667
0	0
0	0
0	0.208333
0	0.486111
0	0.416667
0	0.069444
0	0.763889
0	0.972222
0	0
0	0.208333
0	0
0.314465	0.138889
0.566038	0
0.691824	0
0.251572	0.138889
0.440252	0.208333
0	0.277778
0	0.486111
0.377358	0.416667
0.188679	0
0.062893	0
0	0.138889
0	0
0.125786	0.277778
0.251572	0
0.377358	0.138889
0.188679	0
0	0.138889
0	0.347222
0	0.416667
0	0
0	0
0	0
0	0.138889
0	0
0	0.625
0	0.694444
0	0.138889
0	0
0	0
0	0
0	0.486111
0	0.972222
0	0
0	0
0	0
0	0
0.367454	0
0	0
0	0
0	0.555556
0	0.069444
0.682415	0
0	0
0	0
0	0
0	0
0	0.625
0	0
0.314961	0
0.367454	0
0	0
0.15748	0
0.682415	0
0.577428	0
0.472441	0.416667
0.577428	0
0.104987	0
0	0.347222
0	0
0	0.103986
0	0.779896
0	0
0.133458	0.467938
	0
	0.727903
	0
	0.67591
	0
	0
	0
	0
	0.363951
	0
	0
	0
	0.311958
	0.727903
	0
	0.519931
	0
	0.831889
	0.051993
	0
	0
	0
	0.363951
	0
	0.155979
	0
	0
	0.207972
	0.103986
	0.467938
	0.155979
	0
	0.415945
	0
	0
	0
	0
	0
	0.155979
	0.207972
	0
	0
	0.519931
	1.09185
	0
	0
	0
	0
	0.779896
	0.67591
	0
	0.155979
	0.051993
	0
	0.103986
	0.363951
	0.467938
	0.571924
	0
	0
	0.155979
	0
	0
	0.207972
	0.519931
	0
	0
	0
	0
	0.571924
	0
	0.207972
	0
	0
	0
	1.09185
	0
	0
	0
	0.727903
	0.311958
	0
	0.104712
	0.157068
	0.209424
	0
	0.157068
	0
	0
	0.575916
	0
	0.157068
	0.052356
	0
	0.314136
	0
	0.26178
	0
	0.575916
	1.09948
	0
	0
	0
	0
	0.418848
	0.52356
	0
	0
	0.471204
	0
	0.366492
	0.680628
	0
	0
	0
	0.209424
	0
	0.314136
	0.209424
	0.104712
	0
	0
	0
	0.78534
	0
	0.628272
	0
	0
	0
	0.471204
	0
	0.471204
	0.366492
	0
	0
	0
	0.314136
	0.209424
	0.104712
	0.180139
