# Supplementary material for: Loss of electrical β-cell to δ-cell coupling underlies impaired hypoglycaemia-induced glucagon secretion in type-1 diabetes
Source: Nat Metab. 2024 Sep 23;6(11):2070–81. doi: 10.1038/s42255-024-01139-z (PMC11599053; doi:10.1038/s42255-024-01139-z)
Supplement: Supplementary file 14 — Statistical source data. [file 42255_2024_1139_MOESM14_ESM.xlsx]

## Sheet: Fig S9a NpHR ins secretion
RIP-NpHR islets	Insulin secretion - 1G light off (ng/islet/h)	Insulin secretion - 1G light on (ng/islet/h)	Insulin secretion - 20G light off (ng/islet/h)	Insulin secretion - 20G light on (ng/islet/h)
replicate1	0.11496	0.12456	2.1152	1.5848
replicate2	0.12744	0.12658	1.5824	1.584
replicate3	0.11766	0.1124	2.1276	1.5924
replicate4	0.13432	0.11484	2.2668	1.2604
replicate5	0.1208	0.1275	2.1156	2.3472
replicate6	0.119	0.1283	2.5356	2.282
replicate7	0.1332	0.12924	2.1352	2.1464
replicate8	0.12076	0.13262	2.1572	2.3136
replicate9	0.1305	0.13156	2.116	0.3352
replicate10	0.13036	0.12724	2.1128	2.1208
replicate11	0.10624	0.12456	2.1516	2.1424
replicate12	0.10478	0.12658	2.1684	2.1368
replicate13	0.06138	0.1124	2.298	2.1128
replicate14	0.06684	0.11484	2.3632	2.0972
replicate15	0.10494	0.1275	2.4548	2.3084
replicate16	0.1056	0.11748	2.3596	2.3204
replicate17	0.1061	0.10772	2.4148	2.2864
replicate18	0.10574	0.10534	2.5428	2.1128
replicate19	0.10684	0.10482	2.6176	2.2648
replicate20	0.01594	0.10568
replicate21	0.0651	0.10808
replicate22	0.01568

## Sheet: Fig S9b NpHR gcg secretion
RIP-NpHR islets	Glucagon secretion - 1G light off (pg/islet/h)	Glucagon secretion - 1G light on (pg/islet/h)	Glucagon secretion - 20G light off (pg/islet/h)	Glucagon secretion - 20G light on (pg/islet/h)
replicate1	6.55863	9.16609	7.77391	4.24052
replicate2	9.45537	4.17464	4.32924	3.3501
replicate3	6.09635	11.5175	6.32129	4.55237
replicate4	5.0537	7.63387	7.65163	2.09985
replicate5	6.9374	9.08628	8.48348	2.68239
replicate6	6.34191	19.4202	4.12896	10.7988
replicate7	8.50165	15.8567	3.97011	3.90855
replicate8	5.14869	4.89938	6.14364	5.41019
replicate9	6.06209	8.0251	2.78142	3.87017
replicate10	3.80562	5.96919	1.99177	2.15849
replicate11	7.50482	5.81954	1.79567	1.53793
replicate12	12.111	10.6976	1.84831	3.32726
replicate13	5.33449	12.6524	3.26208	3.53911
replicate14	5.45246	15.7309	2.11657	6.09085
replicate15	6.33313	10.4815	2.5663	3.37859
replicate16	6.24336	5.04611	3.927	3.65457
replicate17	7.94446	9.04067	4.01078	4.01307
replicate18	7.4019	4.83044	3.49015	4.12659
replicate19	7.2732	5.50163	2.97063	2.34234
replicate20		10.6661	5.11958	5.94754
replicate21		8.04029	7.99746
