# Supplementary material for: Loss of electrical β-cell to δ-cell coupling underlies impaired hypoglycaemia-induced glucagon secretion in type-1 diabetes
Source: Nat Metab. 2024 Sep 23;6(11):2070–81. doi: 10.1038/s42255-024-01139-z (PMC11599053; doi:10.1038/s42255-024-01139-z)
Supplement: Supplementary file 15 — Statistical source data. [file 42255_2024_1139_MOESM15_ESM.xlsx]

## Sheet: Fig S10c b cell Vm in V59M
	beta cell Vm WT 1G (mV)	beta cell Vm WT 20G (mV)	beta cell Vm V59M 1G (mV)	beta cell Vm V59M 20G (mV)	beta cell Vm V59M tolb (mV)
cell1	-80	-51	-77	-73	-42
cell2	-87	-50	-94	-94	-58
cell3	-77	-41	-83	-82	-45
cell4	-77	-41
cell5	-78	-46
cell6	-85	-48
cell7	-75	-50
cell8	-75	-55
cell9	-76	-42
		1.22474e-07		0.14993	0.000294328

## Sheet: Fig S10d d cell Vm in V59M
	delta cell Vm WT 1G (mV)	delta cell Vm WT 20G (mV)	delta cell Vm V59M 1G (mV)	delta cell Vm V59M 20G (mV)	delta cell Vm V59M tolb (mV)
cell1	-87.3	-60.25	-78.5	-72.6	-44.3
cell2	-68	-58	-70.5	-52.5	-45
cell3	-74.5	-67.5	-80	-76	-64
cell4	-71.5	-47	-78	-78	-57
cell6	-80	-52
cell7	-70

## Sheet: Fig S10e-f SST secretion V59M
glucose (mM)	tolbutamide (mM)	control/induced	replicate1	replicate2	replicate3	replicate4	mean	se	n	p vs 1 mM glucose	p vs 20 mM glucose
1	0	control	0.088735	0.047335	0.098337	0.084086	0.0796232	0.0111642	4
20	0	control	0.872507	0.928779	1.19078	0.903819	0.973971	0.0731801	4	1.95276e-05
20	200	control	0.953337	1.10563	1.09177	1.41558	1.14158	0.0975902	4	3.70627e-05	0.218542
glucose (mM)	tolbutamide (mM)	control/induced	replicate1	replicate2	replicate3	replicate4	replicate5	replicate6	replicate7	mean	se	n	p vs 1 mM glucose	p vs 20 mM glucose	p vs control 20 mM glucose
1	0	induced	0.039835	0.034456	0.06243	0.106213	0.015176	0.010613	0.043896	0.0446599	0.0122095	7
20	0	induced	0.09739	0.135495	0.186513	0.209199				0.157149	0.0251851	4	0.00134444		4.25489e-05
20	200	induced	1.19457	1.05991	1.46077	1.4459				1.29029	0.098114	4	3.626e-08	3.04587e-05	0.32386
