# Supplementary material for: Loss of electrical β-cell to δ-cell coupling underlies impaired hypoglycaemia-induced glucagon secretion in type-1 diabetes
Source: Nat Metab. 2024 Sep 23;6(11):2070–81. doi: 10.1038/s42255-024-01139-z (PMC11599053; doi:10.1038/s42255-024-01139-z)
Supplement: Supplementary file 16 — Statistical source data. [file 42255_2024_1139_MOESM16_ESM.xlsx]

## Sheet: Fig S11a-c ins gcg sst content 
Insulin content ND (ng/islet)	Insulin content T1D (ng/islet)		Glucagon content ND (ng/islet)	Glucagon content T1D (ng/islet)		SST content ND (pmol/islet)	SST content T1D (pmol/islet)		insulin content per donor ND (ng/islet)	insulin content per donor T1D (ng/islet)		Glucagon content per donor ND (ng/islet)	Glucagon content per donor T1D (ng/islet)		SST content per donor ND (fmol/islet)	SST content per donor T1D (fmol/islet)
0.816522	0.600707		1.14114	0.970016		0.151188	0.00172971		1.53725	2.67685		1.87385	0.46887		234.019	11.585
0.996522	3.0275		1.66194	0.505741		0.186495	0.00241104		2.0191	1.05732		1.96988	0.354153		42.0613	2.54013
1.86	4.04511		2.4361	0.221147		0.186095	0.00240806		48.3211	0.813624		0.862637	0.109681		298.177	0.561979
1.52478	3.88022		3.2256	0.259613		0.16915	0.00170729		4.7934	1.47782		4.16445	0.0804073		212.009	0.198895
0.663913	2.10239		3.29553	0.384641		0.220663	0.00471873		5.08205			2.05287			674.768
2.31	3.76761		0.979335	0.468676		0.256737	0.0019233		32.6748			0.61002			305.075
1.37478	0.734402		1.88769	0.644901		0.240201	0.00242884		50.5073			0.904135			374.68
0.853043	3.13206		1.50906	0.513879		0.181479	0.00262198		27.1432			1.68651			268.433
1.50652	4.0512		1.69449	0.31801		0.36809	0.00235607		30.8815			1.49644			167.278
1.10348	2.8988		1.84096	0.310056		0.20589	0.00304082		31.0883			1.27722			234.749
0.906522	2.16065		2.26023	0.36274		0.283225	0.00216309					0.494201
1.23	3.74544		1.67255	0.453241		0.294629	0.00206154					2.35039
1.97609	0.547391		1.93693	0.615606		0.248195	0.0017599					1.18617
2.38696	2.07022		3.30634	0.558801		0.276754	0.0015178					1.66181
0.9	3.66707		2.62101	0.312952		0.28488	0.00203					0.847451
4.42696	3.1562		0.973035	0.245761		0.290285	0.00424018					0.65806
0.846522	1.87304		1.01987	0.505925		0.200065	0.00289334					0.306531
0.833478	4.76304		1.44049	0.546543		0.234423	0.00424241					0.825043
1.43739	0.85712		2.5011	0.663425		0.357456	0.00407527					1.10379
1.25478	2.14054		1.49877	0.592769		0.199259	0.00401775
1.4087	4.07533		0.959385	0.218435		0.286208	0.00220249
0.87913	2.7862		2.42372	0.376967		0.215617	0.00194174
1.69304	1.67196		2.66658	0.418425		0.219666	0.00200811
2.10522	3.20446		2.45059	0.602508		0.214532	0.0022453
0.671739	0.929511		3.2193	0.990413		0.207494	0.00196329
4.89522	2.19685		1.02659	0.479071		0.288599	0.00147869
1.5613	3.73337		0.784245	0.257084		0.217632	0.00202455
0.802174	3.26283		1.20257	0.390915		0.213435	0.00210228
1.66174	1.53924		1.76442	0.296669		0.280077	0.00301006
1.48304	3.68511		1.73344	0.581166		0.206203	0.00288026
0.783913	0.583565		1.45982	0.532403		0.24705	0.0115176
0.670435	0.877174		1.45845	0.431476		0.156967	0.0115176
2.08043	1.30513		2.55024	0.225152		0.202556	0.0125135
1.91478	0.79187		2.32932	0.272653		0.269841	0.0108288
1.52478	1.38209		3.14097	0.350259		0.193266	0.0118221
2.22913	0.540391		1.81661	0.289779		0.277115	0.0104432
1.22087	1.0697		1.99983	0.34608		0.211522	0.0128968
1.21174	1.69956		2.13874	0.361652		0.174044	0.0119087
3.12652	0.481174		2.15586	0.522764		0.302038	0.0127133
1.25478	0.879913		1.11762	0.416115		0.141721	0.0129905
0.965217	1.5073		1.26326	0.284403		0.0425172	0.0128618
1.33565	0.639261		2.03374	0.287154		0.0427801	0.0128991
1.61087	1.46856		2.0938	0.364738		0.0435343	0.0137074
0.984783	0.44087		2.9694	0.284781		0.0437012	0.0130463
0.637826	1.21004		1.34988	0.377906		0.0415844	0.0127812
4.01478	1.62065		1.28446	0.380016		0.0412478	0.0136669
1.74522	0.451565		1.31239	0.503317		0.0421685	0.0115676
1.29	0.976696		1.07163	0.413438		0.0405118	0.0120145
0.965217	1.44352		1.73565	0.211575		0.040506	0.012817
0.926087	0.840783		1.27795	0.258909		0.21638	0.00821453
1.84957	1.63044		1.55148	0.322623		0.32259	0.000598798
2.23304	0.462391		1.28552	0.272076		0.369845	0.0115711
1.09174	1.12422		2.96373	0.368424		0.35738	0.0118769
1.7987	1.77235		2.6712	0.348695		0.33159	0.0117363
1.93696	0.436304		2.11753	0.509764		0.17306	0.0120206
2.99087	0.919174		2.23786	0.415506		0.306255	0.0121286
1.5287	1.53456		2.39106	0.22994		0.253865	0.000364447
2.4913	0.807261		2.0727	0.273609		0.30343	0.0092553
2.90609	1.50339		2.31808	0.348233		0.33432	0.000915819
2.02304	0.508174		1.7052	0.28875		0.26024	0.0113511
2.62043	1.15396		1.25664	0.3572		0.34244	0.0114114
2.35043	1.54617		1.93127	0.360801		0.300345	0.0125395
1.64609	0.483		1.56397	0.548971		0.31767	0.0123695
0.898696	1.28713		2.43905	0.417112		0.321855	0.0118058
1.57304	1.44443		1.85031	0.236061		0.28649	0.012093
2.81478	0.787304		2.06955	0.284655		0.351405	0.0129837
1.37217	1.45604		1.85115	0.364476		0.36063	0.013053
1.74	0.492		1.07593	0.284781		0.2744	0.0136539
1.53522	1.12891		2.38917	0.412303		0.32825	0.0135175
2.47043	1.60591		2.06798	0.407558		0.242465	0.0128618
2.17304	0.35087		0.99981	0.169743		0.35291	0.012184
1.44913	0.643565		1.63989	0.124121		0.35009	0.0136034
1.30304	1.23626		1.70604	0.060144		0.300495	0.0134433
1.16478	0.708		3.19504	0.062895		0.33619	0.0131165
2.53565	1.356		3.60098	0.0610155		0.27285	0.0135597
2.79913	0.408391		1.45205	0.0773745		0.331025	0.0132714
2.22652	0.528391		2.01022	0.0717045		0.274255	0.0135769
1.44783	1.67817		2.19985	0.118818		0.277005	0.0124873
2.08565	0.401609		1.81996	0.164283		0.350185	0.000702131
1.22609	0.538565		2.79741	0.151011		0.334	0.0003957
2.25522	0.691043		1.63254	0.130641		0.300475	0.000357438
2.59957	1.42487		0.27048	0.120341		0.350435	0.000630415
1.85609	0.345913		1.49215	0.144942		0.31185	0.000603738
1.76217	0.667957		2.85631	0.121328		0.28901	0.000731507
0.692609	1.16322		1.15363	0.0573405		0.282965	0.000269627
3.23478	0.688565		2.76423	0.054012		0.436145	0.00044424
1.57174	0.910565		1.91006	0.0668745		0.306865	0.000645344
2.04652	0.363522		1.04748	0.0806085		0.273415	0.000350859
1.66565	0.504913		2.64348	0.0646485		0.198585	0.000298695
2.35174	1.11587		2.89044	0.122251		0.21502	0.000657316
2.79522	0.406565		1.4637	0.183309		0.345295	0.00022964
3.00652	0.532304		1.77345	0.173502		0.256245	0.00047895
2.0087	0.664696		1.26126	0.132006		0.289555	0.000354035
2.62696	1.54357		3.02232	0.124499		0.33006	0.000679049
1.62783	0.334304		2.34528	0.16149		0.26668	0.000663555
3.12261	0.641609		1.50591	0.132762		0.258805	0.000707287
1.2887	1.31739		1.69669	0.057204		0.26618	0.000733109
1.78696	0.58213		1.09462	0.063567		0.31988	0.000949487
2.12609	1.57109		2.36764	0.0607425		0.22871	0.00057396
2.24739	0.436696		2.07154	0.0830235		0.298705	0.000339089
57.9704	0.533217		1.17568	0.056133		0.334825	0.000260412
31.307	1.69017		0.641655	0.127932		0.26789	0.000395253
58.7674	0.379174		0.636363	0.18732		0.25078	0.000457724
55.5352	0.517304		0.230611	0.134568		0.196835	0.000602488
46.813	0.676043		1.66173	0.125391		0.238785	0.000662678
37.2893	1.45017		1.00056	0.122955		0.282565	0.000443978
22.5972	0.304957		0.691551	0.143346		0.36378	0.00049569
63.4539	0.700174		0.615835	0.124688		0.192224	0.000496816
40.56	1.25896		1.33529	0.06762		0.199604	0.000504459
62.9341	0.436696		1.21983	0.079716		0.224232	0.00055879
34.5313	1.34609		0.700654	0.06384		0.20306	0.000506096
61.862	0.480652		0.456404	0.090027		0.236244	0.000640241
54.5817	0.528391		0.21189	0.0668115		0.211996	0.000521713
43.7935	1.63904		1.36978	0.127208		0.26666	0.000754852
41.6935	0.355565		1.03792	0.169932		0.155168	0.000547422
20.912	0.607174		0.676326	0.177765		0.162948	0.000996673
61.6865	0.745174		0.573951	0.119469		0.241008	0.000601717
50.5943	1.72383		1.33917	0.107436		0.254276	0.00123699
67.1628	0.330391		1.2765	0.157668		0.254092	0.000343927
32.4939	0.622043		0.769083	0.122609		0.21138	0.000176132
57.2889	1.25896		0.57498	0.061152		0.179484	0.000316373
54.8433	0.409435		0.224154	0.0620865		0.144128	1.143e-05
44.9713	1.35704		1.38204	0.068166		0.293208	0.000346999
40.3148	0.438652		1.00739	0.087381		0.182484	0.000103712
21.5172	0.481565		0.654822	0.064113		0.238092	0.000295058
64.8	1.65913		0.521598	0.110198		0.224644	0.000240705
47.2624	0.401609		1.39849	0.144333		0.217952	1.8097e-05
59.1659	0.513652		1.21091	0.180117		0.17776	4.0071e-05
26.8259	0.750261		0.828523	0.122556		0.216036	0.000304181
61.9311	1.4653		0.657153	0.112119		0.288452	0.000373711
52.3383	0.940043		0.22344	0.099225		0.217464	1.5239e-05
64.1733	1.67283		1.49804	0.092673		0.246768	0.0367378
42.0307	1.89737		1.07504	0.0529095		0.16782	0.0424986
24.4663	1.4173		0.602217	0.070266		0.2788	0.039405
71.8767	1.8572		0.626105	0.067116		0.128616	0.0465569
38.2389	0.992804		1.20677	0.0717045		0.160008	0.0625072
60.8511	1.56561		1.19227	0.0805245		0.185672	0.055157
30.9698	1.98463		0.950722	0.088389		0.722703	0.061038
60.9737	1.12454		0.59157	0.059829		0.731625	0.0353508
50.9543	1.92678		0.1911	0.10667		0.749735	0.038902
65.2487	0.857413		1.41166	0.112906		0.728046	0.0564243
44.3896	1.6757		1.05852	0.0937755		0.783238	0.0375192
24.0985	1.6408		0.58653	0.053193		0.768203	0.0597528
73.0643	1.23222		0.562391	0.067263		0.749735	0.0528083
45.3163	1.85524		0.961485	0.0730065		0.773814	0.0674923
5.5213	0.926543		2.01401	0.070917		0.699918	0.0704012
4.05	1.50535		2.66983	0.067452		0.751565	0.0623479
7.33565	1.9738		5.31541	0.0857535		0.67772	0.0463849
4.58087	1.13517		8.03806	0.056637		0.620804	0.0542547
5.06739	1.78872		5.16243	0.113778		0.792754	0.0531053
9.00913	0.850826		5.62474	0.111542		0.738826	0.0681275
4.07217	1.6408		3.07902	0.105588		0.6561	0.0518577
3.21783	1.67961		1.14712	0.066864		0.740635	0.0442776
3.2413	1.19694		5.34366	0.0691845		0.669336	0.0668635
2.90609	1.85622		4.39173	0.071316		0.729834	0.0683833
5.20435	0.868957		1.71664	0.080472		0.699918	0.0519948
3.67565	1.55889		1.99469	0.069426		0.794668	0.046593
7.94609	2.21654		5.04021	0.087465		0.693026	0.0411853
5.29696	1.13074		7.43778	0.0542745		0.647936	0.0651117
5.08826	1.74091		4.21407	0.11046		0.652824	0.0432031
5.77696	0.790435		6.01261	0.108391		0.687893	0.0629577
2.76261	1.7282		2.01401	0.111657		0.73342	0.0637162
3.42261	1.51585		2.74943	0.054222		0.72093	0.065361
4.16348	1.17535		6.08979	0.074508		0.72093	0.0400642
3.54783	1.86215		3.19053	0.06594		0.746084	0.0624548
5.20174	0.958696		1.97463	0.0735		0.699918	0.0554387
4.36435	1.58967		2.79615	0.074403		0.686189	0.0612937
4.32391	2.06094		3.51834	0.0812385		0.6561	0.0372064
7.30043	1.08306		6.67327	0.0687855		0.722703	0.0555648
5.30739	1.76041		4.17931	0.105588		0.777573	0.0631044
11.7196	0.927391		3.07902	0.0996975		0.6896	0.0484774
3.64435	1.63213		2.85317	0.0986895		0.671006	0.113582
3.73826	1.72239		1.66068	0.051471		0.740635	0.181503
3.57913	1.2105		5.63294	0.061278		0.792754	0.0228399
3.30783	1.89444		4.27266	0.073458		0.613006	0.0241422
5.2787	0.888065		1.31492	0.0881895		0.744264	0.0135803
3.56087	1.473		1.96213	0.0744555		0.679407	0.127539
6.30913	2.02963		4.61212	0.076671		0.508175	0.0126027
4.86	1.06989		10.6446	0.0610365		0.55351	0.0800487
4.88739	1.80828		5.81931	0.106606		0.505533	0.0472186
5.03087	0.0175476		4.58189	0.209185		0.585602	0.015633
4.68783	0.0253893		2.51307	0.179042		0.605289	0.0171979
3.2413	0.0185839		1.63254	0.317571		0.43857	0.0974817
3.91043	0.0220972		4.48686	0.197115		0.482283	0.0766734
2.72739	0.0282582		6.44973	0.182052		0.549251	0.0556427
6.64304	0.0223034		2.62532	0.233377		0.504216	0.0424423
4.40478	0.0220972		3.18318	0.179042		0.540817	0.0453362
4.28348	0.0192051		4.32117	0.295174		0.576698	0.094197
5.14696	0.0241564		9.45955	0.20516		0.582622	0.130763
6.00913	0.0337608		6.30651	0.310438		0.318307	0.0475105
6.42391	0.020859		2.99134	0.218249		0.124856	0.0892468
3.41739	0.0179623		2.77043	0.161008		0.339044	0.050066
4.13348	0.0309126		1.87299	0.161008		0.310329	0.0325557
2.47304	0.0296887		5.66569	0.28806		0.261876	0.028643
3.86739	0.0272348		5.12316	0.161008		0.342747	0.153779
6.02087	0.024362		1.48848	0.227323		0.334322	0.0182588
3.65478	0.0202392		1.64587	0.134029		0.354849	0.0163811
4.77913	0.0202392		2.99607	0.155005		0.405833	0.096742
5.64	0.0266201		6.44374	0.1941		0.176641	0.117266
4.75043	0.0189981		2.67015	0.191087		0.182938	0.142836
7.44522	0.0251839		2.34066	0.30942		0.312169	0.0690946
4.83652	0.0262101		1.14209	0.131036		0.372148	0.031821
5.32174	0.0198257		0.731325	0.125055		0.274316	0.0282044
4.60174	0.0200325		3.55057	0.294158		0.363449
3.20348	0.0317275		1.41876	0.131036		0.21625
5.21478	0.0200325		2.99806	0.119078		0.316979
4.35391	0.0181696		1.92255	0.125055		0.199932
6.07043	0.0198257		3.09466	0.185062		0.365736
6.99652	0.024362		2.99208	0.134029		0.262863
5.17565	0.0189981		1.59684	0.128045		0.436975
5.99478	0.0202392		1.59096	0.233377		0.355672
4.58348	0.019412		1.65302	0.281967		0.346563
3.97043	0.0247731		1.20393	0.242467		0.339121
3.56609	0.0198257		1.29129	0.143012		0.254111
4.6487	0.0210655		1.91289	0.218249		0.336947
4.78435	0.019412		1.52702	0.122066		0.316788
3.90522	0.017755		2.07197	0.236406		0.467385
6.46696	0.0206525		2.53355	0.311457		0.402853
4.78174	0.0298928		3.46206	0.218249		0.302188
5.37391	0.021891		1.72431	0.155005		0.226576
7.08	2.72237		1.59506	0.201082		0.305692
5.3687	2.50324		1.68619	0.779168		0.287326
4.03304	1.29347		0.69027	1.54496		0.314589
4.94087	1.28205		2.92467	0.222904		0.149249
3.6313	1.68561		0.87129	1.17855		0.382788
5.31913	0.429673		2.39999	0.239229		0.467549
4.20261	0.489084		2.10598	1.09663		0.502973
6.24261	3.27389		4.23265	0.0407214		0.306544
5.19913	0.70728		5.68711	0.580003		0.36314
4.75304	0.532972		2.12079	0.395512		0.383886
6.9287	1.07522		1.911	0.271725		0.317634
4.87043	5.85923		1.18702	0.425619		0.279302
4.90174	0.206711		1.22314	1.69785		0.364608
4.4113	3.76761		2.11711	0.405969		0.337744
3.87652	9.813		1.16676	0.782379		0.426345
6.31043	0.384245		1.68977	0.516655		0.334276
4.36435	2.35086		1.1298	0.345154		0.403521
5.92435	2.31972		1.80463	0.541282		0.296503
4.72435			3.65641	0.833936		0.448646
4.57304			1.24645	0.0961335		0.521381
11.147			0.19257	1.03521		0.61357
4.50261			0.950355	0.391039		0.217512
4.50261			0.93828	0.259679		0.325461
4.06435			1.78899	0.737564		0.398048
2.08957			1.32447	1.32382		0.406943
37.0246			0.842467	0.294132		0.395683
22.7022			0.778942	0.790411		0.337509
51.0672			0.82341	1.12999		0.507816
33.5283			0.616455	0.824242		0.386553
30.7865			0.925943	1.31363		0.243562
16.3004			0.66507	0.688289		0.339599
13.3291			0.62391	0.614311		0.351094
76.0924			0.55482	0.353987		0.251496
21.5452			0.25725			0.313399
20.8559			0.739148			0.34739
45.2896			0.599287			0.303983
32.4691			-0.0180075			0.453751
25.5339			0.503422			0.499271
14.987			0.766763			0.23876
13.4113			0.731955			0.420246
74.2291			0.582172			0.274433
17.1867			0.54432			0.26565
36.7533			0.207217			0.238325
21.7089			0.656513			0.246945
44.3126			0.62223			0.178529
31.4517			0.792173			0.272508
24.4096			0.536865			0.212928
18.3359			0.778942			0.371607
12.09			0.678878			0.212243
76.9702			0.602332			0.232328
20.4946			0.542955			0.323303
40.4713			0.300038			0.219123
19.813			0.62748			0.184166
53.9237			0.658717			0.323417
38.7476			0.752692			0.288301
27.2987			0.546525			0.353206
17.3263			0.806295			0.282
11.5976			0.642968			0.214788
80.565			0.597398			0.316493
21.6437			0.57057			0.362301
40.7504			0.203648			0.296137
18.7624			0.671423			0.211573
46.742			0.559545			0.259195
39.4539			0.662865			0.281985
22.4563			0.483262			0.18225
17.3674			0.829185			0.167106
11.9341			0.63525			0.210502
74.623			0.590467			0.242295
21.3483			0.535185			0.338573
79.1472			0.193935			0.219588
64.3469			1.2886			0.251541
27.3158			0.970368			0.214568
60.2491			0.913017			0.311676
48.719			0.727818			0.229753
38.9227			1.22825			0.263989
43.2916			0.881202			0.40216
78.311			0.82467			0.22026
48.9592			0.675108			0.187707
62.1669			0.999516			0.288765
52.3777			1.25924			0.250437
28.0025			1.00149			0.276789
70.7232			0.896217			0.366734
47.963			0.561246			0.36701
36.8112			1.15355			0.338982
27.5216			0.852873			0.255082
69.3266			0.915411			0.307208
51.9856			0.59325			0.225207
66.4141			1.15746			0.345118
62.6384			1.27218			0.145071
31.0637			0.981477			0.201819
68.3663			0.933156			0.177851
43.6911			0.540645			0.207113
31.2292			1.21311			0.123076
28.6912			0.816795			0.214612
65.9763			0.964614			0.158618
50.9799			0.696276			0.113288
75.2247			1.0886			0.164051
68.9737			1.23465			0.240374
29.4421			0.98406			0.244791
71.8482			0.914802			0.181026
44.5551			0.625296			0.206118
29.088			0.981876			0.134609
25.3597			0.766353			0.254062
65.4809			0.682311			0.23752
42.6933			0.752094			0.138952
67.057			0.922992			0.273793
54.4289			1.22205			0.196902
28.7945			0.892605			0.208612
63.8922			0.874167			0.284253
46.8411			0.541296			0.341337
30.1868			0.840399			0.318558
33.8349			0.746802			0.182344
67.4863			0.69258			0.249991
42.4487			0.6615			0.295789
33.5074			0.944118			0.29275
24.4696			1.32586			0.304816
37.6761			1.93345			0.251459
33.5185			1.77248			0.201548
25.6833			1.58078			0.324695
24.3287			1.59936			0.274725
24.5667			1.12608			0.196786
34.0983			2.29144			0.266916
22.4896			1.24154			0.214073
32.2278			1.93147			0.157726
27.497			1.54195			0.28475
21.928			1.61135			0.373028
25.0004			1.69732			0.248269
24.3607			1.51389			0.29139
35.2604			2.32961			0.164141
24.2635			1.23165			0.173662
37.2913			1.66104			0.31291
27.3013			1.73882			0.320614
20.4496			1.6297			0.170319
25.7811			1.36632			0.174223
22.4028			1.3935			0.237928
33.5837			2.27823			0.1661
25.2822			1.38669			0.229436
30.4917			1.94137			0.184281
24.87			1.72139			0.280743
22.0357			1.58371			0.19197
25.8678			1.85842			0.251851
22.5541			1.2437			0.296043
30.5133			2.30815			0.142494
22.4139			1.45349			0.385373
31.9983			2.01905			0.231324
23.6896			1.75111			0.240374
23.2246			1.53464			0.244791
25.9761			1.9787			0.181026
23.4085			1.23094			0.206118
38.8863			2.22069			0.233096
35.743			1.32169			0.131051
44.0426			1.63438			0.193293
29.8349			1.17201			0.194333
29.8636			1.85136			0.194055
31.7332			1.16371			0.289791
21.5611			1.65212			0.182801
38.867			1.83876			0.208847
29.3374			1.26352
35.28			1.24031
27.9235			1.29496
29.4378			1.74988
31.3876			1.32888
27.5609			1.5056
37.9179			1.85892
28.2527			1.12639
38.959			1.46932
27.618			1.44685
25.9891			1.44375
25.518			1.26609
25.1898			1.61149
36.9699			1.74736
26.8745			1.12067
37.6179			1.59878
25.9461			1.59269
25.7463			1.78075
26.7506			1.47089
29.3181			1.45708
35.6369			1.95148
27.6133			1.07436
37.1924			1.55505
25.775			1.62929
26.5842			1.74384
29.4042			1.39256
28.5201			1.33508
29.6656			1.68562
25.5078			1.33287
29.1952			1.42369
31.3231			0.945315
27.0498			0.704602
33.6592			0.698198
30.1179			1.25863
32.1569			1.8679
28.4105			0.916177
34.6388			1.63433
27.3582			1.24929
28.7197			1.45771
28.8809			1.11211
32.7944			0.736313
33.4124			0.702503
31.8934			1.25863
33.5663			1.92171
28.5352			0.818423
46.8016			1.52224
27.5656			1.27171
26.7138			1.95358
28.7525			1.09247
29.9656			0.727755
34.6096			0.817688
35.747			1.25863
31.1713			2.4928
28.165			1.05819
38.2769			1.8439
24.8423			1.08769
26.6014			1.70982
30.6102			0.893288
31.7434			0.659925
33.8202			0.595875
34.8245			1.25863
28.0323			2.26207
26.7081			0.834645
47.8004			1.72594
26.7746			1.21496
28.165			1.7221
30.6931			1.14429
31.6156			0.719932
31.9654			0.72135
35.6943			1.25863
28.1533			2.62962
26.2732			0.998655
			1.96019
			0.442027
			0.409896
			0.519239
			0.463115
			0.419767
			0.454424
			0.433362
			0.474304
			0.492993
			0.526756
			0.551867
			0.535535
			0.530517
			0.578328
			0.50298
			0.499233
			0.553125
			0.569497
			0.718499
			0.479283
			0.55061
			0.519239
			0.608686
			0.582116
			0.488005
			0.475549
			0.531771
			0.456906
			0.444505
			0.546838
			0.446983
			0.343633
			0.428415
			0.568236
			0.538045
			0.386509
			0.423472
			0.499233
			0.433362
			0.341191
			1.8469
			2.38226
			2.38165
			2.47004
			2.23281
			1.93195
			1.87546
			2.22011
			2.49514
			2.05054
			2.49097
			2.32127
			2.66875
			2.51832
			2.15986
			2.33057
			2.45323
			2.26377
			2.25558
			2.30635
			2.41638
			2.25873
			2.27194
			2.06908
			2.10263
			2.57135
			3.21315
			2.66359
			2.4838
			2.45022
			2.52483
			2.52661
			2.50585
			2.33304
			2.40118
			2.5005
			2.47423
			1.86643
			2.6342
			2.09214
			1.24078
			1.06762
			0.886222
			1.19478
			1.17148
			1.21398
			1.30571
			1.06435
			0.819835
			1.29894
			1.11028
			1.00577
			1.0521
			1.0521
			1.13998
			1.04476
			1.45122
			1.28541
			1.19811
			1.67149
			1.24162
			0.903729
			1.33202
			1.13337
			1.14164
			1.2964
			1.5059
			1.361
			0.888607
			1.12264
			1.00982
			1.39438
			1.19811
			1.4236
			1.31589
			1.43222
			1.1177
			1.12759
			0.926883
			1.29894
			1.10087
			1.38119
			1.78915
			1.3632
			1.52752
			1.61368
			1.68196
			1.83291
			1.56557
			1.80933
			1.64195
			1.6303
			1.65194
			1.80092
			1.59541
			1.32078
			2.01259
			2.14955
			1.81944
			1.66528
			1.72542
			2.10148
			1.57717
			1.52586
			0.625477
			0.558831
			0.262574
			0.989088
			1.44831
			0.944843
			1.33052
			0.966953
			0.689241
			0.966953
			0.501671
			0.884955
			0.69701
			0.557228
			0.416712
			0.619423
			0.659119
			0.625088
			0.68753
			0.461551
			0.759711
			0.717885
			0.765422
			0.557228
			0.68753
			0.670478
			0.59301
			0.600552
			0.736885
			0.750196
			0.767326
			0.626977
			0.734984
			0.583586
			0.568519
			0.731183
			0.742588
			0.525276
			0.794006
			0.579818
			0.725483
			0.941471
			0.855141
			0.534667
			0.670478
			0.440985
			0.695114
			0.609985
			0.371586
			0.245608
			0.212776
			0.323217
			0.336101
			0.323217
			0.344524
			0.384612
			0.217139
			0.671136
			0.578675
			0.610869
			0.91445
			0.634519
			0.742454
			1.51804
			0.805384
			0.798863
			0.746786
			0.971447
			0.907886
			3.83013
			2.42361
			2.00081
			1.15412
			0.915858
			1.18423
			1.04475
			0.973068
			1.24239
			1.03585
			0.885329
			0.999777
			0.806011
			0.683785
			0.969639
			0.977333
			0.660979
			0.560081
			0.800825
			0.49158
			1.11637
			0.949621
			0.738987
			0.720391
			0.742417
			0.702297
			1.06923
			1.20305
			1.23667
			1.1803
			0.89124
			0.986311
			1.24364
			1.48101
			0.731069
			0.214779
			0.169621
			0.177785
			0.201885
			0.187506
			0.20446
			0.200342
			0.159954
			0.20446
			0.196743
			0.198285
			0.194174
			0.265812
			0.153864
			0.174721
			0.192634
			0.157923
			0.18034
			0.1737
			0.185969
			0.190582
			0.210131
			0.161479
			0.17064
			0.25481
			0.294267
			0.344369
			0.309647
			0.475006
			0.326164
			0.254287
			0.25638
			0.301684
			0.247496
			0.489499
			0.348667
			0.352431
			0.24854
			0.267912
			0.273166
			0.301684
			0.234994
			0.222021
			0.299033
			0.316564
			0.319228
			0.323495
			0.301154

## Sheet: Fig S11d-e SST Gcg T1D MFQ
	Glucagon (% of content)	Somatostatin (% of content)		average per donor	Glucagon (% of content)	Somatostatin (% of content)
T1D 1G-1 (R539)	0.251924	0.895668		R539 1G	0.265726	0.726851
T1D 1G-2 (R539)	0.265148	0.629649		H2685 1G	0.221692	0.315421
T1D 1G-3 (R539)	0.216468	0.863582
T1D 1G-4 (R539)	0.217485	0.5859
T1D 1G-5 (R539)	0.377607	0.659454
T1D 1G-6 (H2685)	0.192503	0.103004
T1D 1G-7 (H2685)	0.247808	0.12287
T1D 1G-8 (H2685)	0.344403	0.253925
T1D 1G-9 (H2685)	0.218552	0.461728
T1D 1G-10 (H2685)	0.08701	0.595704
T1D 1G-11 (H2685)	0.239878	0.355294
	Glucagon (% of content)	Somatostatin (% of content)		average per donor	Glucagon (% of content)	Somatostatin (% of content)
T1D 1G+1uM mef-1 (R539)	0.303521	0.797425		R539 1G+MFQ	0.262269	0.763259
T1D 1G+1uM mef-2 (R539)	0.254194	0.78632		H2685 1G+MFQ	0.243451	0.314711
T1D 1G+1uM mef-3 (R539)	0.244592	0.610546
T1D 1G+1uM mef-4 (R539)	0.224554	0.866768
T1D 1G+1uM mef-5 (R539)	0.284483	0.755235
T1D 1G+1uM mef-6 (H2685)	0.228265	0.087085
T1D 1G+1uM mef-7 (H2685)	0.275866	0.13791
T1D 1G+1uM mef-8 (H2685)	0.237748	0.370395
T1D 1G+1uM mef-9 (H2685)	0.342464	0.487666
T1D 1G+1uM mef-10 (H2685)	0.241236	0.672195
T1D 1G+1uM mef-11 (H2685)	0.135126	0.133015
